# Supplementary material for: Leaf-associated microbiomes of grafted tomato plants
Source: Sci Rep. 2019 Feb 11;9:1787. doi: 10.1038/s41598-018-38344-2 (PMC6370777; doi:10.1038/s41598-018-38344-2)
Supplement: Supplementary file 2 — Supplementary Data 1 [file 41598_2018_38344_MOESM2_ESM.zip]

Archive with 12 entries (9 files):
- Data_S1/
- Data_S1/16S.fasta
- __MACOSX/
- __MACOSX/Data_S1/
- __MACOSX/Data_S1/._16S.fasta
- Data_S1/ITS.fasta
- __MACOSX/Data_S1/._ITS.fasta
- Data_S1/Taxonomy.16S.txt
- __MACOSX/Data_S1/._Taxonomy.16S.txt
- Data_S1/Taxonomy.ITS.txt
- __MACOSX/Data_S1/._Taxonomy.ITS.txt
- __MACOSX/._Data_S1
