# Supplementary material for: Leaf-associated microbiomes of grafted tomato plants
Source: Sci Rep. 2019 Feb 11;9:1787. doi: 10.1038/s41598-018-38344-2 (PMC6370777; doi:10.1038/s41598-018-38344-2)
Supplement: Supplementary file 2 — Supplementary Data 1 [file 41598_2018_38344_MOESM2_ESM.zip › Data_S1/ITS.fasta]

>2104:9484:19537__F_106
AAGTCGTAACAAGGTCTCCGTAGGTGAACCTGCGGAGGGATCATTACACAAATATGAAGGCGGGCTGGAACCTCTCGGGGTTACAGCCTTGCTGAATTATTCACCCTTGTCTTTTGCGTACTTCTTGTTTCCTTGGTGGGTTCGCCCACCACTAGGACAAACATAAACCTTTTGTAATTGCAATCAGCGTCAGTAACAAATTAATAATTACAACTTTCAACAACGGATCTCTTGGTTCTGGCATCGATG
>2104:15876:3606__F_106
AAGTCGTAACAAGGTCTCCGTAGGTGAACCTGCGGAGGGATCATTACAAGTGACCCCGGTCTAACCACCGGGATGTTCATAACCCTTTGTTGTCCGACTCTGTTGCCTCCGGGGCGACCCTGCCTTCGGGCGGGGGCTCCGGGTGGACACTTCAAACTCTTGCGTAACTTTGCAGTCTGAGTAAACTTAATTAATAAATTAAAACTTTTAACAACGGATCTCTTGGTTCTGGCATCGATGAAGAACGC
>1104:18384:22478__F_128
AAGTCGTAACAAGGTATCTGTAGGTGAACCTGCAGATGGATCATTTCGATGAAAACCTTTTTTTTTCTGAGGTGTGGCTCGCACCTGTCCAACTAAACTGGGCTACTTTTTTTCAACACGGTTGCATCGGTTGGGTGTCTGTCAAGGAGTGCCACTTTGGTGCTCGGCGACGGCCTCAACACTTTTTTACACGAAACACTTTTGATGATCTAGGATTTGAATGAAAGTTCATTTTTTATGATGGAAC
>1101:27415:8201__F_133
AAGTCGTAACAAGGTATCTGTAGGTGAACCTGCAGATGGATCATTTCGATGAAAACCTTTTTTCTGAGGTGTGGCTCGCACCTGTCTAACTAAACTTGAGCTACCTTTTTAACACGGTTGCATCGGTTGGGCCTGTCAAACAGTGCAATTACGCGCTGGGAGACGGTCTCGACACTTTTAACCAAACACTTTTGATGATCTAGGATTTGAATGAAGTTCATTTTTACGATGGAACCGACTGGTAAT
>2101:12104:10526__F_134
AAGTCGTAACAAGGTCTCCGTAGGTGAACCTGCGGAGGGATCATTACACAAATTAAAATATGAAGGCTTCGGCTGGATTATTTTTATCACCCTTGTCTTTTGCGCACTTGTTGTTTCCTGGGCGGGTTCGCCCGCCACCAGGACCACACCATAAACCTTTTTTATGCAGTTGCAATCAGCGTCAGTATAACAAATGTAAATCATTTACAACTTTCAACAACGGATCTCTTGGTTCTGGCATCGATG
>2102:3589:15276__F_109
AAGTCGTAACAAGGTCTCCGTTGGTGAACCAGCGGAGGGATCATTACAGAGTTATCCAACTCCCAAACCCATGTGAACTTATCTCTTTGTTGCCTCGGCGCAAGCTACCCGGGACCTCGCGCCCCGGGCGGCCCGCCGGCGGACAAACCAAAACTCTTGTTATCTTAGTTGATTATCTGAGTGTCTTATTTAATAAGTCAAAACTTTCAACAACGGATCTCTTGGTTCTGGCATCGATGAAGAACGCA
>1101:15251:13629__F_102
AAGTCGTAACAAGGTTTCCGTAGGTGAACCTGCGGAAGGATCATTAACCTTTCAAATCAGGGTGCGGCGCGGCCCCCGAGGAGCGGAAACAATCCTTGGGAGGTATGCGGGGGCTTCGAGCCCCCCATTTACGCACGCACGACTGCCATCCTTACTTTACGAGCACCTTCTGTTCTCCCTCGGCGGGGCAACCTGCCGTTGGAACCGAATAAACTCTTTTTGCATCTAGCATTACCTGTTCCGAAA
>1104:6330:15644__F_104
AAGTCGTAACAAGGTATCTGTAGGTGAACCTGCAGATGGATCATTTCGATGAAAACCTTTTTTCTGAGGTGTGGCTCGCACCTGTCTAACTAAACTTGAGCTACCCAATTTTCAACACGGTTGCATCGGTTAGCTGTCAAACAGTGCGGAAACGCGTTGTGCGACGGTTGACACAAACACAAACACTTTTGATGATCTAGGATTTGAATGAAAGTTCATTTTTATGATGGAACCGACTGGTAATGC
>1102:8196:11692__F_098
AAGTCGTAACAAGGTTTCCGTAGGTGAACCTGCGGAAGGATCATTATTGAATGTTGAGTGTGTCTCCTTCACGGGAGTGCACTCTTTCACATCCATAACACCTGTGCACTGTTGGTCGTTGTGTAAGCCATGACAGCACTGTCTGGCTGAAACATCGACCTACCTTTCATACCCACAAACATATGTACCAAATGTAGTCTTATTATAACATAATAAAACTTTCAACAACGGATCTCTTGGCTCTCG
>1103:13731:5694__F_066
AAGTCGTAACAAGGTCTCCGTAGGTGAACCTGCGGAGGGATCATTACACAATAACATATGAAGGCTGTACGCGGCTGTGCTCTCGGGCGCAGTGCTGCTGAGGCTGGATTATTTATTTACCCTTGTCTTTTGCGCACTTGTTGTTTCCTGGGCGGGTTCGCCCGCCGCCAGGACCACACCATAAACCTTTTTTTATGCAGTTGCAATCAGCGTCAGTACAACAAATGTAAATCATTTACAACTTTC
>1101:10297:16415__F_097
AAGTCGTAACAAGGTATCTGTAGGTGAACCTGCAGATGGATCATTTCGATGAAAAACCTTTTTTCTGAGGTGTGGCTCGCACCTGTCCAACTAAACTTGAGCTACCTTTTTATACACGGTTGCATCGGTCGGCCTGTCCAACAGTGCGGGAATGTATTTTCCGGCGCTGAGCAGACGAGTCGGCACTTTACACAAACACTTTTGATAATCTAGGATTTGAATGAAAGTTCATTTTTATGATGGAT
>1101:4080:8163__F_049
AAGTCGTAACAAGGTTTCCGTAGGTGAACCTGCGGAAGGATCATTATCGAGTTTTGAACGGGTTGTAGCTGGTCGTAAGACATGTGCACACCTGGCTCATCCACTCCTTCAACCCCTGTGCACTTATTGTAGATCGGTGGAAAGGTTGAGTCGTTAAGACTTGACTGGAAAGCCTTTCTATGTTTTTACTACAAACGCTTCAGTTATAGAATGTTAATCTTGCGTATAACGCATTTATAATACAAC
>1103:24403:10328__F_044
AAGTCGTAACAAGGTTTCCGTAGGTGAACCTGCGGAAGGATCATTATCCATCTAAAACCAGGTGCGGTCGCGGCCTCCGGGTGAAAGCCTGGGTGGTTTCGCGCCGCATTCCTGCACCCTTTTTTTACGAGCACCTTTGTTCTCCTTCGGCGGGGCAACCTGCCGCTGGAACTTAATAAAACCTTTTTTGCATCTAGCATTACCTGTTCTGATACAAATAATCGTTACAACTTTCAACAATGGATC
>1101:10851:10656__F_109
AAGTCGTAACAAGGTCTCCGTAGGTGAACCTGCGGAGGGATCATTACACAAAAAAATATGCAGGCTGACTGCGACTGCGCCCACCCGGCCAGTTTTCTGAGGCCGAATTATTTTTTCACCCATGTCTTTTGCGCACTTGTTGTTTCCTGGGCGGGTTCGCCCGCCACCAGGACCACACCATAAACCTTTTTATCTGTAGTTGTCATCAGCATTAGTAACAAGTAAATAATTATTTACAACTTTCA
>1103:26561:13523__F_021
AAGTCGTAACAAGGTTTCCGTAGGTGAACCTGCGGAAGGATCATTACCGAGTTAGGGTCTCCTTCGTGAGGCCCGACCTCCCAACCCTGTGTCTAACAAACCTGTATGTGTTGCTTCGGCGGAACGGCAGTCACCCCTCCGGGGGAGACCGTCGCCGGGGGCGTCCAGCCCTTGGAGAGCGTCCGCCGATGGCCCAACCAAACAAACTCCCAAACCAAATAATAGTACCTAAAACTTCTGAATCAGACT
>1101:10408:3235__F_104
AAGTCGTAACAAGGTCTCCGTAGGTGAACCTGCGGAGGGATCATTACACAACAAAATATGAAGGCCTGGCTTCGCGGCCGGCTGAAATATTTTTTCACCCATGTCTTTTGCGCACTTGTTGTTTCCTGGGCGGGTTCGCCCGCCACCAGGACCAAACCATAAACCTTTTTTTTATGCAGTTGCAATCAGCGTCAGTAAAAACAATGTAATTATTACAACTTTCAACAACGGATCTCTTGGTTCTG
>1101:11133:15076__F_049
AAGTCGTAACAAGGTTTCCGTAGGTGAACCTGCGGAAGGATCATTACACATATAAACTAGATCTCAGGGGAGGTTCGCCTCTTTCTGAGATGTATGTTATACCCATGTCTTTTGCGTACTACTTGTTTCCTTGGTAGGCTTGCCTGCCAATAGGACAAAATCAAAACCTTTTGTAATTGCAGTCAGCGTCAGAAATAACTTTTAATAGTTACAACTTTCAACAACGGATCTCTTGGTTCTGGCAT
>1101:10295:21078__F_089
AAGTCGTAACAAGGTCTCCGTAGGTGAACCTGCGGAGGGATCATTACACAAATACAATATGAAGGCTTCGGCTGGATTATTTATTTCACCCTTGTCTTTTGCGCACTTGTTGTTTCCTGGGCGGGTTCGCCCGCCACCAGGACCACACCATAAACCTTTTTTGTTAATGCAGTCAGCGTCAGTACAACAAATGTAAATCATTTACAACTTTCAACAACGGATCTCTTGGTTCTGGCATCGATGAA
>1101:19994:19032__F_031
AAGTCGTAACAAGGTTTCCGTAGGTGAACCTGCGGAAGGATCATTAAAGAGTAAGGGTGCTCGCCGCCCGACCTCCAACCCTCTGTTGTTAAAACTACCTTGTTGCTTTGGCGGGACCGCTCGGTCTCGAGCCGCAGGGGCTTCGGCCCAGGCGAGCGCCCGCCAGAGTTAAACCAAACTCTTGTTTATATAACCGGTCGTCTGAGCAAAAATTTTGAATAAATCAAAACTTTCAACAACGGATC
>1101:13655:9155__F_086
AAGTCGTAACAAGGTTTCCGTAGGTGAACCTGCGGAAGGATCATTAGAGAGCGGCACTCGTGCCGGATCCTCTCCCACCCTTGTGTATCTATCTCTGTTGCCTTGGCGGGACCTCCTCCGGGGGCCGAACGCGCGGGGGATAACGCTCGCGGCCCGTCAAAGGTCTTACATGAAACACTGCCGTCGTGTCTATCCGAGTCGTGGTTATAAAAAGCAAAACTTTCAACAACGGATCTCTTGGTTCT
>2101:22307:8918__F_055
AAGTCGTAACAAGGTATCTGTAGGTGAACCTGCAGATGGATCATTTCGATGAAAACCTTTTTTCAGAGGTGTGGCTCGCACCTGTCTAACTAAACTTGAGCTACCTTTTTTAACACGGTTGCATCGGTTGGCTGGTCATTGGCGTCTCCTTTACGGGAGGCGTGGACGACCGGTCGACACTTTACACAAACACTTTTGATGATCTAGGATTAGAAAGTCTATTAGAAGCGACTGGTAATGCGGTCGTCT
>2104:12191:7380__F_111
AAGTCGTAACAAGGTCTCCGTTGGTGAACCAGCGGAGGGATCATTACCGAGTTTACAACTCCCAAACCCATGTGAACATACCTATCGTTGCTTCGGCGGATCGCCCCGGGCGCCTTGCGTGCCCCGGATCCAGGCGGCCGCCGGGGGACCTTAACTCTTGTTTCTACTGAGAATCTTCTGAGTCGTTTTTACAAATAAATAAAAACTTTCAACAACGGATCTCTTGGTTCTGGCATCGATGAAGAA
>1101:22858:14552__F_041
AAGTCGTAACAAGGTTTCCGTAGGTCAAGTTTTGCCTACCACAGCGCCTGCAAGGCCGCTAGTTGGCGCATGCCAGCGACACGCTCACTGTGCGGAAAGGCCCTCAAGGGACATCCGCAGCCCGCCCCCCTTACCCGGGGGTTGGTTCAGAGACTCAATAAGCGTGGGTTCAGCACTTAGCTGCTGAGCTTGAGATAGAGCCCGTCCCCGCAGACAACTGCGAGGAGTCGACGGAACCTGCGGAAG
>1101:10438:11806__F_004
AAGTCATAACAAGGTTTCTGTAGGTGAACCTGCAGAAGGATCATTAGTGAATACACCGGGGAACCCACTCTGTGGGCCCCAACCCTTCACCTAATCCTCACACCTGTGCACCGCTGGTAGCTGCCGCTTGTCTCACGATGAGCTTGCAACTGCTGGCAACTTATCAACACACACCTGAGTTCTATGAATGTTAATTTTACTTGCCTTCGGGCAGAACTAAAATACAACTTTTGACAACGGATCTC
>1101:15041:22123__F_100
AAGTCGTAACAAGGTTTCCGTAGGTGAACCTGCGGAAGGATCATTATCCATCTTCAACCAGGTGCGGTCGCGGCCCCCGGGGGTTTCCCCGGGTGGTTTCGCGCCGCATTCCTGCATCCTTTTTTTACGAGCACCTTTCGTTCTCCTTCGGCGGGGCAACCTGCCGCTGGAACTTAACAAAACCTTTTTTTGCATCTAGCATTACCTGTTCTGATACAAACAATCGTTACAACTTTCAACAATGG
>1101:15808:16055__F_047
AAGTCGTAACAAGGTCTCCGTAGGTGAACCTGCGGAGGGATCATTACACAATAAAATATGAAGGCTGTACGCGGCTGTGCTCTCGGGCCAGTTTTGCGGAGGCTGAATTATTTATTACCCTTGTCTTTTGCGCACTTGTTGTTTCCTGGGCGGGTTCGCCCGCCACCAGGACCACATCATAAACCTTTTTTATGCAGTTGCAATCAGCGTCAGTATAACAAATGTAAATCATTTACAACTTTCAA
>1101:10124:22718__F_100
AAGTCGTAACAAGGTTTCCGTAGGTGAACCTGCGGAAGGATCATTACCTTTCAATGCAGCAGAATTGTGATGGTTGAGTATCTCGCCTTTCAGTTCTGCTTGTATTCTACCCTTGTTTGTCATATACATTATTTCCTCGGCAGGCTTGCCTGCCGAGTGAAACCAATTATAACCTATTTAATTTTCAATCAGCGTCTGAAAATAATTAATAATTACAACTTTCAACAACGGATCTCTTGGTTCTG
>1101:14550:5627__F_102
AAGTCGTAACAAGGTCTCCGTTGGTGAACCAGCGGAGGGATCATTGCTGGAACGCGCTTCGGCGCACCCAGAAACCCTTTGTGAACTTATACCTATTGTTGCCTCGGCGTAGGCCGGCCTCTTCACTGAGGCCCCCTGGAAACAGGGAGCAGCCCGCCGGCGGCCAACCAAACTCTTGTTTCTACAGTGAATCTCTGAGTAAAAAACATAAATGAATCAAAACTTTCAACAACGGATCTCTTGGT
>1101:14819:13026__F_044
AAGTCGTAACAAGGTTTCCGTAGGTGAACCTGCGGAAGGATCATTACGTATTAGGGCTGCCTCTGGCGCTCTTTACACACCCACCCATTGCCTATGCGTACCTCTGATAGCTTCCTCGGCGGGCTCGCCCCGCCGATAGGAACCCCCATAACCCTTTGCATCGTACACGAAAACTTCCGATACCCACCTAAATTATCACAACTTTCAACAATGGATCTCTTGGTTCTGGCATCGATGAAGAACGC
>1101:14512:13280__F_048
AAGTCGTAACAAGGTTTCCGTAGGTGAACCTGCGGAAGGATCATTAACCTTTCAAAAAACAGGGTGCGTCGCGGCCCCCCTCCGGGGGCGGTTTGGGGTCCTCCCCTTCACGCGCGCACGACTGCATCCTTACTTTACGAGCACCTTCTGTTCTCCCTCGGCGGGGCAACCTGCCGTTGGAACCGAATAAACCCTTTTTTGCATCCAGCATTACCCGTTCCGAAACAAACAATCGTTACAACTTT
>1101:17072:8079__F_128
AAGTCGTAACAAGGTTTCCGTAGGTGAACCTGCGGAAGGATCATTACATTTTAGCAGCCGCAAGGCAGCAACCGCCCACCGCGAGGTGGGGTCGGCACCCTCTGTCTACTTGTACCTCTTGTTGTTTCCTCGGCAGGCTTGCCTGCCGCAAGGAACCCCTTAAACTCTTGTATCTAAAGTATTACAAAACTCTGATAACTACTTAATTATCACAACTTTCAACAATGGATCTCTTGGTTCTGGCA
>1101:15257:22989__F_049
AAGTCGTAACAAGGTTTCCGTAGGTGAACCTGCGGAAGGATCATTAAATTGAAACAAACCAAAAAACACCACGTGGGCTTGCCCATGTGCTGCAAGTTGTAAGTCTGCATAGTTTTGAAAAAAACTGATGAGCAGCGGCTTGCGTGTTTTGTTTTAACCCTTGTTTTTTGCGTACCTATTGTTTCCTCGGCGAGTTCGCTCGCCGGCTGGACAAAACTTATAACCTTTTTTAATCTTCAATCAGC
>1101:10648:23447__F_031
AAGTCGTAACAAGGTTTGCTGAAACGGGATCCACCCCGGAAGCCTTCTGACGCAACGACTATAACCATGCGTCCAGTCTGGAGAAAGCGCTTTCCAGGCGACGTCGCCCCTGTGCTGGAACCCGTAACGGTCAGTTATGGCGGACCAGCAGCCAGTTTTCTGGTTCACAGATTAGGTGGTGGCGGTCTCGGTGCTGTCAAGCCGGGATCAAGATATAATCGGTTCTCTGATCCCAGAGGTGACAT
>1102:24521:17285__F_104
AAGTCGTAACAAGGTATCTGTAGGTGAACCTGCAGATGGATCATTTCGATGAAAACCTTTTTTTCTGAGGTGTGGCTCGCACCTGTCCAACTAAACTTGAGCTACCATTTTAACACGGTTGCATCGGTTCGAGGAAGAGAGATGTCAAATAGCGCAAGCTACGCGACGGACCCCTTCTTCGGACACTTTACACAAACACTTTTTGATGATCTAGGATTTGAACGAAGTTCATTTTATTGATGGAA
>1102:26171:7721__F_120
AAGTCGTAACAAGGTCTCCGTAGGTGAACCTGCGGAGGGATCATTACACAAAAAATATGAAGGCTGTATGCGCTGGCGCCCTCCGGGCACCAGTGGCGGAGGCTGAATTATTTTTCCACCCATGTCTTTTGCGTACTTGTTGTTTCCTGGGCGGGTTCGCCCGCCACCAGGACCACACCACAAACTTTTTTAAATTGTAATCAGCGTCAGTATAACAAATGTTAAATCATTTACAACTTTCAACAA
>1101:13689:6624__F_017
AAGTCGTAACAAGGTCTCCGTAGGTGAACCTGCGGAGGGATCATTACCGAGTGAGGGTCCTCGCGGCCCGACCTCCAACCCCCTGTCTTCCGACTCTGTTGCCTCGGGGGCGACCCGGCCCATTGGGCGTCGGGGCCCCCGGTGGCTCACACCTCAACTCTTGCATCCGTGCGTCTGAGTAACATATTGAATCAATCAAAACTTTCAACAACGGATCTCTTGGTTCTGGCATCGATGAAGAACGT
>1103:28941:11658__F_014
AAGTCGTAACAAGGTTTCCGTAGGTGAACCTGCGGAAGGATCATTAATGAATTATAGAGTGCTCTTCTTAATTGAGAGGCTCGACCTTCATTCTTCTACACTGTGCACTATTCTTTTATTTGGTTGGATTGGTAGTTTGAGATTCATTTCTCTCACGACATCTGCCAAATAAATCATCCTTAAACACTACAAGTCTAAGAATGTATACAAAATTAAAACAAAACAAAACTTTCAACAACGGATCTC
>1101:4125:22089__F_119
AAGTCGTAACAAGGTTTCCGTAGGTGAACCTGCGGAAGGATCATTATTGAATTGTTTGTTTGAATTGGCTTAAAACCCCAATTCAGCATCCATATCCATAACACCTGTGCACTGTTGGATGAACTCGACTCTTGTAGTCTTGCAAGTCCACTTTTACACCAAACAATATGTAACAAATGTAGTCTTATTATAACATAATAAAACTTTCAACAACGGATCTCTTGGTTCTCGCATCGATGAAGAACG
>1102:22287:21982__F_013
AAGTCGTAACAAGGTCTCCGTTGGTGAACCAGCGGAGGGATCATTAAAAAGCGAGTCTCGCGACTCTCAAACCCTATGTGAACTTATTCATGTCTGAGCTGCTTCGGCAGGGCGTTTCGAAAGAAGCACCTGCCGGCCGGCTCGCCAACCAAACTCTTTGTTAATCTATGGACCTCTGAGTTAAAAACAAAATTTATTAAAACTTTCAACAACGGATCTCTTGGTTCTGGCATCGATGAAGAACGT
>1101:10795:24935__F_087
AAGTCGTAACAAGGTCTCCGTTGGTGAACCAGCGGAGGGATCATTAAAGAGTTGCAAAACTCCCAAACCATATGTTTATCTACCTGTTTCGTTGCTTCGGCAGGCGGTTCTTCTGGAGCCTTCGCCCTTGGGTGCCTGCCGGAGTATCTAAAACTCTTGTTAATTACTGTTCTGTCTGAGTAAACTTTTAATAAGTTAAAACTTTCAACAACGGATCTCTTGGTTCTGGCATCGATGAAGAACGC
>1101:7345:14760__F_132
AAGTCGTAACAAGGTTTCCGTAGGTGAACCTGCGGAAGGATCATTACATGATAATCGGGGTAACATTGCAGCTTGCTGCTCTAATACCTGTCTGAATCCATGTCTTTTGCGTACTACTTGTTTCCTCGGCAGGCAAGCCTGCCGAATGGACATCAATAAACTCCTTTGTAATTGTAATCAGCGTCTGAAAACTATAATAGTTACAACTTTCAACAACGGATCTCTTGGTTCTGGCATCGATGAAG
>1101:16951:17602__F_022
AAGTCGTAACAAGGTCTCCGTTGGTGAACCAGCGGAGGGATCATTATCGAGTGTTTAGAACTCCCAAACCCACTGCGAACCACAGCGTCGTTGCCTCGGCGGACCGCCCCGGCGCCCTCGGGCCCGGACCAAGGCGCCCGCCGGAGGGACCACAAACTCTTGTATCTGGATGCATTGCTCTGAGTAAACAAGCAAAATGAATCAAAACTTTCAACAACGGATCTCTTGGTTCTGGCATCGATGAA
>1101:14019:13736__F_098
AAGTCGTAACAAGGTTTCCGTAGGTGAACCTGCGGAAGGATCATTACATGATATACTGGCTACGGCGGCAGCTTTCCCAACAGACAGCTGTCCGCCCGAACCTTAACCCTTGCTTTTTGCGCACCCATTGTTTCCTCGGCAGGCTTGCCTGCCAGTAGGACCTTTTTAAACTCTTTGCAGTTGCAGTCAGCGTCAGAAATAACGTAATCGTTACAACTTTCAACAACGGATCTCTTGGTTCTGGC
>1101:13323:18265__F_005
AAGTCGTAACAAGGTCTCCGTAGGTGAACCTGCGGAGGGATCATTACACAAAAAAATATGAAGGCTGCACGCGGCTGTGTCTCTTTCGGGGGGCCAGCTTTGCGGAGGCTGAAATATTTTTCACCCATGTCTTTTGCGCACTTGTTGTTTCCTGGGCGGGTTTCGCCCGCCACCAGGACCACACCATAAACCTTTTTTATGCAGTTGCAATCAGCGTCAGTATAACAAATGTAAATCATTTACAA
>1101:17658:8001__F_116
AAGTCATAACAAGGTTTCTGTAGGTGAACCTGCAGAAGGATCATTAAAGAATTTGAGCAAATGCGCTCTGCGCATTGCACACCTCGTTGTGTGTGATGCGCATCTCTTTATTTTCCACACCAAGCTACGGAGAGTCGACTTATGTTGACTTGTCCGGAAGGGACTGGTAGTCTCGACTACCTTTCCCGACCTCTTTTAAACTCTTAACAATATGAATGTTCAACCTATTGTCTTCGGACATGAAT
>1101:13639:10475__F_074
AAGTCGTAACAAGGTTTCCGTAGGTGAACCTGCGGAAGGATCATTATCGAGTTATTGAAACGGGTTGTAGCTGGCCTTTCCGAGGCATGTGCACGCCCTGCTCATCCACTCTCACACCTGTGCACTCATTGTGGGTTTCTGGAGGCGACGCGGGGTTTTGGCTCTGTGGAGTTTCTGGGGCCTACGTTTTATTACAAACTCTTCAGTGTGTTAGAATGTTCACTGCGATGTAACGCATCCATATA
>1101:14113:23057__F_021
AAGTCGTAACAAGGTTTTCGTAGGTGAACCTGCGGAAGGATCATTAGTGAAACATAGAGTGCTCTTTGTTGAGGCTCGTTTTAACTATCCAATACACTTTGTGCATTTGAAAACATTTAACCCTCTGGGCTTCGGTCCTTGGGTTTTATTACAACCCCTTTGCTTTAATTGAGATGATGATGTTATAAAATTGAAATGAAAGTACAACTTTCAGCAACGGATTTCTTGGCTCTCGCATCGATGAA
>1101:13173:22895__F_059
AAGTCGTAACAAGGTTTCCGTAGGTGAACCTGCGGAAGGATCATTATTGAAAACTAGGGTGTCCAATTTAACTTGGAACCCAACCTTCTCAATTCTAACTTTGTGCATCTGTATAATGGCGAAGCAGATCTTCGGATCTGTGAGCCTTCACTTACAAAACATCAGTCTATGAATGTAAAATTTTTATAACAAATAAAAACTTTCAACAACGGATCTCTTGGCTCTCGCATCGATGAAGAACGTAG
>1101:12156:23179__F_104
AAGTCGTAACAAGGTTTCCGTAGGTGAACCTGCGGAAGGATCATTACTGAGTGGCTTGGGTCCCGTTTGTGGGACCGGTTACCCGACCTTTCTGTCATTTGCACCGGCCGAGTTGGAGCCGTTTTGTCGACGTCTGAGTCTCGCTTGCGGGAGGAGGGCGGAGGGGAGACGGGGACGATGAGGACGGTAGTGTAATTTCGGCGGAGGAGGTAGGAGTGTTTCCTTTCCGGAAAGGGAAGGAGGAC
>1101:11862:19539__F_080
AAGTCGTAACAAGGTTTCCGTAGGTGAACCTGCGGAAGGATCATTATCGAGTTTTGAAAGGGGTTGTAGCTGGCCTTCCGAGGCATGTGCACGCCCTGCTCATCCACACTCAACACCTGTGCACCTTTTGTGGGCGGAATGGGAGAAATCCCGCTTTGCCTGCGTCTCTCACACACACATAAAGTATCAGAATGTAACCACGCGTTTATACGCATCTTAATACAACTTTCAACAACGGATCTCTT
>1101:12762:5439__F_090
AAGTCGTAACAAGGTTTCCGTAGGTGAACCTGCGGAAGGATCATTATTGAATAAACTTGATGTGGTTGTAGCTGACTCTCTAGGGAGTATGTGCACGCCCGTCATCTTTATATTTCCACCTGTGCACCTTTTGTAGACTCAGAAGGCTTCGCATGAAGTCGTTTGGGCCTATGTTTATCATATACCCCATTGTATGTATCAGAATGTATCAGTGGGCTTCATGCCTATAAACACTATACAACTTT
>1101:14671:23352__F_108
AAGTCGTAACAAGGTTTCCGTAGGTGAACCTGCGGAAGGATCATTATCGAGTTCTGACCGGGTTGTAGCTGGCCTTCCGAGGCATGTGCACGCCCTGCTCATCCACTCTACACCTGTGCACTTACTGTGGGTTTACGGGTCGTGAAACGGGCTCGTTTATTCGGGCTTGTTGAGCGCACTTGTTTCCTGCGTTTATCACAAACTCTATAAAGTATCAGAATGTGTATTGCGATGTAACGCATCTA
>1101:15191:2488__F_125
AAGTCGTAACAAGGTCTCCGTTGGTGAACCAGCGGAGGGATCATTACCGAGTTTACAACTCCCAAACCCCTGTGAACATACCTTATTGTTGCCTCGGCGGATCAGCCCGCGCCCCGTAAAACGGGACGGCCCGCCAGAGGACCCAAACTCTATTGTATTTAGTGTATCTTCTGAGTAACACAAACAAATAAATCAAAACTTTCAACAACGGATCTCTTGGTTCTGGCATCGATGAAGAACGCAGC
>1101:13837:25837__F_017
AAGTCGTAACAAGGTTTCCGTAGGTGAACCTGCGGAAGGATCATTAAAGAATTGAGGCGAAGGGGCCCCAAAGGCCCCGGGACCGACACGTTCTACCCTGTCCTTTAGATACCTCTACCTCCTCCCCGGCCAAGCGCCGGGCTGGCTACTTGAAAAAACCTTGCAGTTTACAGTCAATTCAGTACAAAAACAAAACAAAATTACAACTTTCAACAATGGATCTCTTGGCTCTGGCATCGATGAAG
>1101:11815:20378__F_005
AAGTCGTAACAAGGTTTCCGTAGGTGAACCTGCGGAAGGATCATTATTGAATGAATGTAGAGTTGGTTGTCGCTGGCCCTTTCGGGGGTATGTGCACGCCTTCTCTTTCATCCACACACACCTGTGCACTTGTGAGACGGAGGGCTTTAATTAGTCTTCCGTCTATTCAACCACACAAACTCATTGTATTTAAACTGAATGTAATTGATGTAACGCATCATTAGAACTAAGTTTCAACAACGGAT
>2102:12046:15933__F_122
AAGTCGTAACAAGGTTTTCGTAGGTGAACCTGCGGAAGGATCATTAGTGAATTCAAAGAGTGCTCTTTATTGAGGCTCGTTTCCTAATTCAACACCCCTTTGTGAACTTGAACACTTGATTGCTTTTCGCAAGAAAGGCTTTCGATTAATACATAACCCCTTTGCATTGAAAAGAGATGAGAATGTAACTTAAAATAATGAAAGAACAACTTTCAGCAACGGATTTCTTGGCTCTCGCATCGATGAA
>1101:22936:13676__F_059
AAGTCGTAACAAGGTTTCCGTAGGTGAACCTGCGGAAGGATCATTAATGAAATGTTAGGACGCTCTTTTTAGAGGTCCGACCAACTCATTTTACCTTTCACACTGTGCACATCACTACTTTTTTACACCCATTTTTAAACACTTATAAAGTCTAAGAATGTAAACCAGTCTCTTAATTGAGCATAAACATAAACAAAACTTTCAGCAACGGATCTCTTGGCTCTCCCATCGATGAAGAACGCAGC
>2102:16834:16703__F_125
AAGTCGTAACAAGGTCTCCGTAGGTGAACCTGCGGAGGGATCATTACACGTAACCTCGCCTCCGGGCGAAGGAACACCAACCCTTTGTTGTCCGACCGCGTTGCCTCCGGGGCGACCCTGACCCTCGGGTCTTGGGGACCCCGGGTGGACACCTAAACTCTGCGTAACTTTGTAGTCTGAGTAAACAAGTTAATAAATTAAAACTTTCAACAACGGATCTCTTGGTTCTGGCATCGATGAAGAACG
>1101:19982:17088__F_049
AAGTCGTAACAAGGTTTCCGTAGGTGAACCTGCGGAAGGATCATTACTGAAGTACTGAAGATTGTAGCTGGCATCTTTGGATGTATGTGCTCATCTTCTCTTCAATCTTACCACCTGTGAACCTTTTGTAGTCTGTGGATGTCAGCTCTCAACTAGCAATAGTTGGATTGAGGGGTTGCCTTACAAGCTCTCCTTGGATGTCCACAGTCTATGTTTATCCATATACTCTGTATGTTTAGAATGTA
>1101:11408:11039__F_101
AAGTCGTAACAAGGTTTCCGTAGGTGAACCTGCGGAAGGATCATTATCGAGTCTTGACTGGGTTGTAGCTGGCCTTCCGAGGCATGTGCACGCCCGGCTCATCCCACTCTACACCTGTGCACTTACTGTGGGTTTCAGATGGTGGAGCGTTCCTTTACGGGTTCGTGAAGCTGTCCGAGCCTGCGTTTATTATAAACCCTTTAAAGTAACAGAATGTGTATTGCGATGTAACGCATTTATATACA
>1101:16340:5883__F_128
AAGTCGTAACAAGGTCTCCGTAGGTGAACCTGCGGAGGGATCATTACTGAGTGAGGGCCTTCGGGCTCGACCTCCAACCCTTTGTGAACACAACTTGTTGCTTCGGGGGCGACCCTGCCGTTTCGACGGCGAGCGCCCCCGGAGGCCTTCAAACACTGCATCTTTGCGTCGGAGTTTAAGTAAATTAAACAAAACTTTCAACAACGGATCTCTTGGTTCTGGCATCGATGAAGAACGCAGCAAAG
>1101:23329:6848__F_122
AAGTCGTAACAAGGTTTCCGTAGGTGAACCTGCGGAAGGATCATTACCGAGTTAGGGTCTCCTCCGTGAGGCCCGACCTCCCAACCCCGTGTCTAATAAACCTGTTTGTGTTGCTTCGGCGGAACGGCAGTCATATTCCCTCTGGGAACGACCGTCGCCGGGGGATACACGGTCTCACGACCGCCCCTGGAGAGCGTCCGCCGATGGCCCCAACCAAATAAACTACCAAAACCAAATTATGGAAC
>1101:13002:22570__F_005
AAGTCGTAACAAGGTCTCCGTAGGTGAACCTGCGGAGGGATCATTACAAGAAACCCTACGGCATTACTCCTCGGAGTATTGCCGCTAGGTTATTTCACAACCCTTTGTTGTCCGACTCTGTTGCCTCCGGGGCGACCCTGCCTTCGGGCGGGGGCTCCGGGTGGACACTTCAAACTCTTGCGTAACTTTGCAGTCTGAGTAAACTTAATTAATAAATTAAAACTTTTAACAACGGATCTCTTGGT
>1101:14368:13591__F_127
AAGTCGTAACAAGGTCTCCGTAGGTGAACCTGCGGAGGGATCATTAACGAGTTAGGGCCTCTGTGCCCGACCTCCAACCCTCTTGTATCGAAAAACCTCGTTGCCTCGGGGGCGGCCCTGCCTCACGGCGGGCACCCCGGAGGACCACTCAAACACTGCATTTCAATGTCGTCTGAGTAAAGATTTAAATGAAATCAAAACTTTCAACAACGGATCTCTTGGTTCTGGCATCGATGAAGAACGCA
>1102:15033:26076__F_053
AAGTCGTAACAAGGTTTCCGTAGGTGAACCTGCGGAAGGATCATTATTCATGGAGGACGCCCCGCCGTCCGCCCCCGACTCGTCGGGACCCCCTGTTTTATTGAGCACCGCCCGTTTCCTCGGTGGGTACGCCCGCCAGCGAGGACAAACCGAAACCTTTTGCAATGAGCAGTACGTCGGCAAGAAAACGAATCTCACAACTTTCAACAATGGATCTCTTGGCTCTGGCATCGATGAAGAACGTA
>1101:18849:8750__F_122
AAGTCGTAACAAGGTTTCCGTAGGTGAACCTGCGGAAGGATCATTAGCGAAGCTCGGAATGCCAGTCCGGTACTGCAGCTGCCCAGCGATGGGATGTGCTCGTCTGGGCTGGTGTCCCTTCTCTATTCCACCCCACTGTGAACCAAGCGTGCGAGCAGAAGAGAGATCGGAAGCTCGCATGCTCACTTTAACATACCCCCGATTAAGTATCTGAATGTACCTTGCGTTAACTCGCACAAATACAA
>2101:13762:12790__F_091
AAGTCGTAACAAGGTCTCCGTAGGTGAACCTGCGGAGGGATCATTACCAGTAACCCCCCGTCTCCGGACGGGGAGGACTACCAACCCTTTGTTGTCCGACCGCGTTGCCTCCGGGGCGACCCTGACCTTCGGGTTCTGGGGGACCCCGGGTGGACACCTAAACTCTGCGTAACTTTGTAGTCTGAGTAAAAGATTTAATAAATTAAAACTTTCAACAACGGATCTCTTGGTTCTGGCATCGATGAAG
>1101:11054:8203__F_132
AAGTCGTAACAAGGTTTCCGTAGGTGAACCTGCGGAAGGATCATTACCGAGTTAGGGTCTCCTCTGCGAGGCCCGACCTCCCAACCCTTTGTCTATCAAACCTGTTAGTGTTGCTTCGGCGGAACGGCAGTCGCCCACCCTTCACCGGGAGGGATACCGTCGCCGGGGGATTCCACGGTCTCACGACCGCCCCTGGAGAGCGTCCGCCGATGGCCCCCAACAAACTCCCAAACCAAAACTATAGT
>1101:12250:25631__F_106
AAGTCGTAACAAGGTTTCCGTAGGTGAACCTGCGGAAGGATCATTAATGAAACAACAACGCGATCGAGGTTGTAGCTGGCCCCCTAACGAGGGCATGTGCACGCCTCTTTCGCAATCCAAACACACCTGTGCACCTTCGCGTGGGTCGGCGGCGACGTCGGCTCGCGATTCTCTCCACACACCCCTTTTGTATGTTAACGAGAATGTCATCTGCGATGTTATTAAAAACGCATCTAATACAACTT
>1101:12990:20100__F_112
AAGTCGTAACAAGGTCTCCGTTGGTGAACCAGCGGAGGGATCATTACAGAGTTATACAACTCCCAACCATCTGTGAACCTACCCAGTTATGCCTCGGCGTAAGCTCGGTTGGAGGCACTCACTGCTACCCTGTAGTTGTGAACTGCCAACTCCAGCCGCGGCCCGCCGGCGGTACACTAAACTCTGTTTTATTTTTATCTTCTGAGCGTCTTATTTTTAATAAGTTAAAACTTTCAACAACGGAT
>1101:2829:17335__F_051
AAGTCGTAACAAGGTTTCCGTAGGTGAACCTGCGGAAGGATCATTACCGAGACGAGATCGGGGAGGGAATCCCCTCCCCGCTGATCGTATCACCACCCTCCTTGACACGCACCGACGTCCTTCCTCGGCGGGGTTACACCCGCCGGCGGAACGTTAGCAAACCCTTTCGTGCATACCAGCAGTATACCGTTCCGATGAGAAATTCAATCGTTACAATCTTCAACAATGGATCTCTTGGCTCTGGC
>1101:6211:13690__F_095
AAGTCGTAACAAGGTTTCCGTAGGTGAACCTGCGGAAGGATCATTACATTAGAACATAGGCCCAAAGCTGTAGCAATACTGCCCAAAGGCCTCTTCTATTACCCTTGTTTTTTGAGTACCTATGTTTCCTTGGTGGGCTTGCCTGCCAACAGGACAAACTATTAAACCTTTTTTAATTTTCAATCAGCGTCTGAATAAACTTTAATAATTACAACTTTCAACAACGGATCTCTTGGTTCTGGCAT
>1101:22192:6960__F_109
AAGTCGTAACAAGGTTTCCGTAGGTGAACCTGCGGAAGGATCACTAGTGATTAAACCGGAGAGCGTCTTCATTGACCTCTCCAACCCTTCACATCCACATACACCCTGTGAACCGTTTGGCTTTGTGAGCTGAAAGTTGAAAGAATAGGCTTGTTAAAAGTCTAGTCGGACGATGGACAGATCGCAAGGTCATCATCATATACATACACGAAGTCTAATGAATGTAAACGTTTTATATAAACAAA
>1104:23230:12566__F_082
AAGTCGTAACAAGGTTTCCGTAGGTGAACCTGCGGAAGGATCATTACCGAGTTAGGGTGTCGCCTCGGCGCGCCCGACCTCCCAACCCTTTGTCTACCTTACCACACCGTTGCTTCGGCAGGCCGCGCCGACCCCCAAGGATTCGTCCCTGGGGCGAGGCCGTCGGGGGCCCTCGCGCCCCGGGCTCGCGCCTGTCGATGGCCGCTATCAAACTCATGTCTAAACGTGTCGTCTGAGTAAAATAT
>1101:10819:26245__F_117
AAGTCGTAACAAGGTCTCCGTTGGTGAACCAGCGGAGGGATCATTACCGAGTTATCACAACTCCAACCCTTTGTGAACCTTACCGTCGTTTCCTCGGCGCACTGCTGCGGGAAGCTACCCTGTAGTGGTTGTTTACCCTACAGCTCGCACCCTGCAGCGGCGCCGAAAGGACTCCCAAAACTCTTTTATCTAAGTTACCTCGAACAATTTACTATACAATAGTATTAAAACTTTCAACAACGGAT
>1101:14489:27331__F_052
AAGTCGTAACAAGGTTTCCGTAGGTGAACCTGCGGAAGGATCATTAACGAGTTAGGGTCCTCCGGGGCCCGACCTCCCACCCTTTGTTGTCGCGAATTCGTTGCCTCGGCGGGACGGCTCTCCCCGGGTTCACGCCCGGGGGAAGCCACCTGGGCCCCCCCGCGGGGCCCCGGCCAGCGCCCGCCGCGGGAAAACACACACAACTCTTGTCTTTGACCGTACAGTCCGAGCAAAATTTGAATTAA
>1101:11261:12259__F_123
AAGTCGTAACAAGGTTTCCGTAGGTGAACCTGCGGAAGGATCATTAACATTTTTGGAGGCAGGCTGTATAAGTCTGGTTGGTAACAGCCAGCATGCCCCTCTGATTTGTACCCTTGTCTATGAATACTCATGTTTCCTCGGTGGGCTTGCCTGCCGATTGGACAAACTTTATAACCTTTTTAATTGTTAAATCAGCGTCTGAAACAAACTTAATAATTACAACTTTCAACAACGGATCTCTTGGT
>1101:18277:18071__F_115
AAGTCGTAACAAGGTTTCCGTAGGTGAACCTGCGGAAGGATCATTAGAGAAACAATACTTGGGTTGGTGGTTGACGTCGCAAGACTAGACCCTACCCTTTTATTATCCACACACCTGTGCACTGTAGAGCCTTTGATCTTTATTGATCGAGGTTCGCCCTTTATACAAACATTAGTAGTCCTAAACGTAACGTCTTATTATAACCTAATAAAACTTTCAACAACGGATCTCTTGGCTCTCGCATC
>1101:3750:12714__F_006
AAGTCGTAACAAGGTTTCCGTAGGTGAACCTGCGGAAGGATCATTACTGTTCGGCAGTTTACTGCTGTTTTTAAAGGGTGTGGAAACTTTTTGGGCTATCCCAGAGAGGTGTACACGCCCTTTATACACCCTTGACTTTTTGCGCACCCTTGTTTCCTCGGTAGGCTTGCCTGCCGGTTGGACAACTTTATAACCTTTGAAATTTTCAATCAGCGTCTGTAAAATATAATAATTACAACTTTCAA
>1101:13622:24326__F_111
AAGTCGTAACAAGGTTTCCGTAGGTGAACCTGCGGAAGGATCATTAAAGAGTTGGGGTCTTCTAGGCCCGATCTCCCAACCCTGTGTTTACCAAACCATTTTGTTGCTTCGGCGAGCCCGTCTTCACGGACCGCCGGGGGGCCTGTCTGGGACCCCTGGCCCGCGCTCGTCGATGGCCCAAACCTTTAAAATTCTTAACTAAACGTGTCATGACTAAGTACCAATTTTTAATTAAAAGCAAAACT
>1101:19162:26398__F_024
AAGTCGTAACAAGGTTTCCGTAGGTGAACCTGCGGAAGGATCATTATGAATCAGTAGCTTGCTACTGCGCTGGGGGAGATGGGAAAGTCCTGGCTGAAAAGTTAGTGTACCGGTACCTGCACCCCTATCATACCCTTGTCTTTTAAGCACTTATGTTTCCTTGGTGGGCTTGCCTGCCGATAGGACAACTTTTAAACCTTTTAATATGTCAATCAGCGTCTGAAAAATAATTAATAATTACAACT
>1102:24720:16252__F_127
AAGTCGTAACAAGGTCTCCGTTGGTGAACCAGCGGAGGGATCATTACCGAGTTTACAAACTCCCAAACCCTTTGTGAACCTTACCATAACGTTGCTTCGGCGGGACCGCCCCGGCGCCCTCGCGGCCCGGACCCAGGCGCCCGCCGGAGACCCCAAACTCTATGTTTTACTGTACATCTCCTCTGAGTGACACATAAACAATAAATAAAAACTTTCAACAACGGATCTCTTGGTTCTGGCATCGA
>1101:12772:21859__F_025
AAGTCGTAACAAGGTCTCCGTTGGTGAACCAGCGGAGGGATCATTACAGAGTTATACAACTCCCACACCATTTGCCAACTTTACTCAGTTATGCCTCGGCGTAAGCTCCGTACGGGGCTGCCGGGTTGCGCTGCGGGCGACAGCTACCCTGTAGCTTACCCTGTATCGCTACCCTGTAGCGTTACCCTGCGGCGGCCCGCCGGTGGAAACGAAACTCTTGTTTTATTGTATCTTCTGAGCGTCTT
>1101:13996:4248__F_100
AAGTCGTAACAAGGTCTCCGTTGGTGAACCAGCGGAGGGATCATTACAGAGTTTTCTAAACTCCCAACCCTTTGTGAACCTACCATCGTTGCTTCGGCGGCGGAGGTGCTACCCTGCAAGGTGCTACCCTGTAGTTACCCTGTAGTCCCAGGGGGCTGTCATCAGCTCTTTAGGGGAGCCCACAGTCTGGCTGTCTTCGTTACAGGGCTGTAGCTCCGGACTGCCCTCCCCGCCGGCGGCCAACT
>1101:14934:14525__F_061
AAGTCGTAACAAGGTTTCCGTAGGTGAACCTGCGGAAGGATCATTAAAGAAATGCGGCGGAGGGGCCCAAAAGGCCCCCGAGCCAACACGTTCCACCCTGTCTTTTCGATACCTCTACCTCCTCCCCGGCCTCCGGGCCGGGATGGCTACTTCAAAAAAACCTTGCAGTTTACAGTCAATTCAGTACTTTGTAACAAAATTACAACTTTCAACAATGGATCTCTTGGCTCTGGCATCGATGAAGA
>1102:15006:16231__F_029
AAGTCGTAACAAGGTTTCCGTAGGTGAACCTGCGGAAGGATCATTACAACAAGGTTCCCTGGCCCTCGAAGCTTCGGCGGAGGGGTGCTACAGCCTGACTTTATACCCACCCTTTGCCTATGTGTACCCCTATTGCTTCCCTCGGCAGGTTCGCCCGCCGACAGGAACCAACTAAACCCTTTGCATTATACATTTAACACTTCCGATACAAAACTAAATTATTACAACTTTTAACAATGGATCTC
>1101:4880:7152__F_098
AAGTCGTAACAAGGTCTCCGTAGGTGAACCTGCGGAGGGATCATTACACAAATAACATATGAAGGCTTGTACGCGGCTGTGCCCTTCTGGGTGCAGCGTCTGCTGCGGCTGGATTATTTATTTTCACCCTTGTCTTTTGCGCACTTGTTGTTTCCTGGGCGGGTTCGCCCGCCACCAGGACCACATGATAAACCTTTTTTATGCAGTTGCAATCAGCGTCAGTACAACAAAATGTAAATCATTTA
>1101:12761:11307__F_123
AAGTCGTAACAAGGTTTCCGTAGGTGAACCTGCGGAAGGATCATTATCGAATTTATCAAGGGTTGTTGCTGGGGTCCCTAACCGGGATTCAAAGTGCACGCCCTTGTCTATTCTCAAACCCCTGTGCACTTATTGTAGGCTCGGTGGAAAGGCTGACTTTGGTCGGTCTGAAAGCCTTGCCTATGCTTTAACACACGCTTCAGTCTATGAATGTAACTTTGCGGATAACGCATTAAATACAACTT
>1101:20495:15452__F_018
AAGTCGTAACAAGGTTTCCGTAGGTGAACCTGCGTAAGGATCATTACCTTTCAATGCAGCAGAATTGGGATGGTTGAGTATCTCGCCTCTCAGTTCTGCCTGTATTCTACCCTTGTTTGTCATATACTATTATTTCCTCGGCAGGCTTGCCTGCCGAGTGAAACCATTTATAACCTTTTTAATTTTCAATCAGCGTCTGAAAAAATTAATAATTACAACTTTCAACAACGGATCTCTTGGTTCTG
>1101:14167:6889__F_123
AAGTCGTAACAAGGTCTCCGTAGGTGAACCTGCGGAGGGATCATTACCAGAAGCCGCGCCGGCAGCGATGCCGGCGTCTTCGCCCAACCCTTTGTGAACCGACCCCGATTGCCCCGGGGGACCCCCGCCGCCGTGCGGGGCCCCCGGCGGCCCCCCTTCAACTCTGATGTCTCTGCCGTCCGAGTCACGATATTGAATCGAAACAAAACTTTCAACAACGGATCTCTTGGTTCTGGCATCGATGA
>1101:11314:27344__F_134
AAGTCGTAACAAGGTTTCCGTAGGTGAACCTGCGGAAGGATCATTATTGATTGGTCGAAAGACCTTATCAGATTCTACCACCTCTGTGAACTGTTGGACCTCCGGGTCTACAATTAAACATCAGTGTAACGAACGTAAGAGTATCTTAACGAAACAAAACTTTCAACAACGGATCTCTTGGCTCTCGCATCGATGAAGAACGCAGCAAAAAACTGTCTCTTATACACATCTCCGAGCCCACGAGA
>1101:19111:11195__F_050
AAGTCGTAACAAGGTTTCCGTAGGTGAACCTGCGGAAGGATCATTATTGAAAACAAGGGTGTCCAATTTAACTTGGAACCCAAACTTCTCAATTCTAACTTTGTGCATCTGTATTAATGGCGAGCAACTTCGGTTGTGAGCCTTCACTTACAAAACACTAGTCTATGAATGTAAAATTTTTATAACAAATAAAAACTTTCAACAACGGATCTCTTGGCTCTCGCATCGATGAAGAACGCAGCAAA
>2101:10334:3897__F_054
AAGTCGTAACAAGGTCTCCGTAGGTGAACCTGCGGAGGGATCATTACACAATATGAAGGCGGGCTGGAACTCCCCCGCGGTGCGTCGCTTTGCGGCGCGCGCCGTTGGGCCGGCCTTTGCTGAATTATTTCACCCGTGTCTTTTGCGTACTTCTTGTTTCCTTGGTGGGTCCGCCCGCCACAAGGACAACCCATAAACCTTTTGCAATGGCAATCAGCGTCAGTAACAATGTAATAATTACAACTT
>1101:16206:2280__F_111
AAGTCGTAACAAGGTCTCCGTAGGTGAACCTGCGGAGGGATCATTACCGAGTGAGGGCGCCCTCGCGCGCCCGACCTCCCACCCTGTGCGAGACACGATACAAGTTGTCCAACGCCTCCCCCGGGGGGCCCCGCGCCCCCCGGGGGGAGGACGTCCCAAACACTGCATTTTGAACTTTGCGTCGGAGTATTTGAGATGAAAATCAAAGCAAAACTTTCAACAACGGATCTCTTGGTTCTGGCATC
>1102:14729:6378__F_121
AAGTCGTAACAAGGTCTCCGTTGGTGAACCAGCGGAGGGATCATTACCGAGTTTACAAACTCCCAACCCTATGTGAACCTTACCTATCGTTGCTTCGGCGGGCTTAGCCCCCGCGCCCTCGCCGGCGCCGGGAGACAGGCGCCCGCCGGGGACCCCAAACTCAATGTTTTTCATGCAGTATTTCTGAGTGGCAAACGCAAAAAATAAATCAAAACTTTTAACAACGGATCTCTTGGCTCTGGCAT
>1103:22864:22736__F_119
AAGTCGTAACAAGGTTTCCGTAGGTGAACCTGCGGAAGGATCATTAGAGAATTTTGGATTAGCTGAAAGGCTTTTTCCTAATACTTTATTCCATAAACACCTGTGCACCTTTTTTTATTAGTGTGATGTTAGCTACTAGCTGGTCAAACGGCGAACGCAAACTTCATTCTAGTATACACACACAAACATATTAGTCTTTGAATGTAATATAAATTGTAACAAAATACAACTTTCAACAACGGATCT
>1104:22548:18151__F_101
AAGTCGTAACAAGGTTTCCGTAGGTGAACCTGCGGAAGGATCATTAACGAGTTTTGAAAGCGGAGGCTTGTTGCTGGTGCGGAAACGTACATGTGCGCGGCCTTCGTGCTCAATCCACTCAACCCCTGTGCACCTTGCGAAGCCAGTAGCTTCTCTCTCTCTCTATCTGCTCGTTCTGTATCCTCTTTGACTGGTATGTAAGAGCCCTGCCTTGTGCGGGTTCAAACTTAACCCGGTTGAAGTGG
>1101:10370:17964__F_134
AAGTCGTAACAAGGTTTCCGTAGGTGAACCTGCGGAAGGATCATTACCTTCGCAGTCTTAGGACTGCTCGGGGGAGTTCTGCTATGGCAGTCTGACTGCTATAGCAAGCTCCTGTCTGAACCCTTGTCTTTTGCGCACTCATGTTTCCTCGGCGGGCTTGCTCGCCGGTTGGACAACCTTATAACCTTTTTAATTTTCAATCAGCGTCTGAATAATTATAATAATTACAACTTTCAACAACGGAT
>1101:11426:25284__F_025
AAGTCGTAACAAGGTTTCCGTAGGTGAACCTGCGGAAGGATCATTACACTCAGTAGTTTACTACTGTAAAAGAGGCTGTTAGTCTGTATAGCTTTACCGCTGATGAGCAGCTGGCCTCTTTTTCCCACCCTTGTCTTTTGCGTACCACATGTTTCCTCGGCAGGCTTGCCTGCCGTTAGGACAACTCTATAACCTTTTTAATTTTCAATCAGCGTCTGAAAAAACATAATAATTACAACTTTCAA
>1103:10415:8164__F_014
AAGTCGTAACAAGGTTGAGAGATCCGAATTCACCACGGAAGCCTTGGAATGCAGCTGCCCTCGCCGGCAGTTGGGCCCCCGCGACTCTAAACAACGGAGGGGGCCCGCAAGTGCAAGTCGGTCCGCCGGCGACACTTTCGAATTGCGGGAAACTCCTAAAGCCCCTGTGCACCAAACTGGACGGAGAAATCCTCCAGCGGCCGGCAGTAACGACGCCGGGTACGGTAACAGCCACGGGGGATGTA
>1102:10097:15670__F_049
AAGTCATAACAAGGTTTCTGTAGGTGAACCTGCAGAAGGATCATTAGTGATTGCACAATGGAGCGTCCCACTCGTTGGGAACTCCGACTCTCTCACATTATCCACATACACCTGTGCATGCGGTCGGAATGCTACTGTCGCCAAGCGGCTCTGGCGGACCGGCCCACATTTACCTAAACACAATGTCAATAGGATGTTTCTTTTTACGTCTAACGACGCAATACAAAGAAAACTTTCGACAACGG
>2101:18061:13464__F_097
AAGTCGTAACAAGGTTTCCGTAGGTGAACCTGCGGAAGGATCATTACTGAGTTCGGGTTCTTCGGAGCCCAACCTCCAACCCTTTGTTTAAATTACTTTGTTGCTTTGGCAGGCCCGTCTTTCTCTTGAGGGACCGCCGGAGGGGTTCAGTCACCTCTGGCCAGTGCTTGCCAGTAGCCTATCTAAATTATTTTTAACCATGTCGTCTGATACCTAATTATTAATATAATTAAAACTTTCAACAAC
>1101:26284:21426__F_024
AAGTCGTAACAAGGTTTCCGTAGGTGAACCTGCGGAAGGATCATTACCGAGTTAGGGTCTCCTCCGTGAGGCCCGACCTCCCAACCCCGTGTCTACTAAACCTGTTTGTGTTGCTTCGGCGGAACGGCAGTCACCCACCCCCATACCCGGGGGAGGAAGACCGTCGCCGGGGGGCTCCCGGTCTCACGACCGCCCCTGGAGAGCGTCCGCCGATGGCCCCAACCAAAAAACTACCAAACCCAAAT
>1101:20447:11331__F_075
AAGTCGTAACAAGGTTTCCGTAGGTGAACCTGCGGAAGGATCATTACCGAGTTCTGGGTTCTCTCATCGAGGCCCGCTCTCCCACCCTTTGTGAACTTGACCTCTGTTGCTTTGGCGTGGCCAGCGCTGTAAAAAGCGCGGCCGGCGGGGCCTGGCCCCCGCTGGCAAGCTTGCCCGCCAGAGGACTATCAAACTCTTGTCAGTAAACGATGCAGTCTGATCAAACATTTAATTGTTTAAAACTT
>1101:16014:16699__F_111
AAGTCGTAACAAGGTTTCCGTAGGTGAACCTGCGGAAGGATCATTACAGTGTTCCTGCCCTCACGGGTAGAAACCCCACCCTTGTATATAATATATTGTTGCTTTGGCGAGCCGCCGTTTAGGCCTGGGCTTCGGCTTGGTTGTGCTCGTCAAGGAACCCTAAACTCTGAAGTATCATGTCGTCTGAGTACTATTTAATAGTTAAAACTTTCAACAACGGATCTCTTGGTTCTGGCATCGATGAA
>1102:19089:6608__F_077
AAGTCGTAACAAGGTCTCCGTAGGTGAACCTGCGGAGGGATCATTACCGAGTGAGGGCCTCCGGGTCCGACCTCCAACCCTTTGTCTACCGACCCTGTTGCCTCGGGGGTGACCCGGCGCTCTCGCGAGTGCCCCGGGGCCCCCGGTGGACCGTCAAACACTGCATCTGTGCGTCCGAGTCATATTTGAATAAATCAAAACTTTCAACAACGGATCTCTTGGTTCTGGCATCGATGAAGAACGTA
>1101:14734:21030__F_037
AAGTCGTAACAAGGTCTCCGTAGGTGAACCTGCGGAGGGATCATTACACAATTAAAATATGAAGGCCCTTCAAACCGGCTGGATTATTTTTATTCACCCTTGTCTTTTGCGCACTTGTTGTTTCCTGGGCGGGTTCGCTCGCCACCAGGACCACATCATAAACCTTTTTTGTTAATGCAATCAGCGTCAGTATAACAAATGTAAATCATTTACAACTTTCAACAACGGATCTCTTGGTTCTGGCA
>1103:10487:10809__F_111
AAGTCGTAACAAGGTTTCCGTAGGTGAACCTGCGGAAGGATCATTACCGAGTTCTCGAGCTTCGGCTCGACTCTCCCACCCTTTGTGAACATACCTCTGTTGCTTTGGCGGCTCTCGGGGCCTCGCGCCCCGCGTCCGCCAGAGGACCTTCAAACTCCAGTCAGTAAACGTCGACGTCTGATAAACAAGTTAATAAACTAAAACTTTCAACAACGGATCTCTTGGTTCTGGCATCGATGAAGAAC
>1101:4105:14353__F_125
AAGTCGTAACAAGGTCTCCGTAGGTGAACCTGCGGAGGGATCATTACCAGAAGACGCTCTGGCGGAAACGCCGGGGCCTTCGTCCAACCCTTTGTGAACGTATCTCTATTGCCCCGGGGGAACCCCGCCTGTCATGGGCGTGGGCCCCCGCCGGCCACTTCAAACTCTGTTTTTATTGCCGTCTGAGTAACAAACAAATTAAAACAAAACTTTCAACAACGGATCTCTTGGTTCTGGCATCGATG
>1102:16506:24054__F_099
AAGTCGTAACAAGGTCTCCGTTGGTGAACCAGCGGAGGGATCATTACTGAGTTGAAAGACTCCCAAACCACTGTGAACCTTACCTATCGTTGCTTCGGCGGACCCGCCCCGGCGCTCTCGCGACCGGACCACATGGCGCCCGCCGGGGGAAACACAAACTCCCTGAATCTCTGTGGATTATCTGAGTGGCGAAAGCACAAATACAATCAAAACTTTCAACAACGGATCTCTTGGCTCTGGCATCG
>1101:18990:9729__F_100
AAGTCGTAACAAGGTCTTCGTAGGTGAACCTGCGAAGGGATCATTACTGAGATAGGGTTCTTCCGAGCCCGACCTCCAACCCTTTGTCTACCAAACCTCTGTTGCCTCGGCGGGTCGCCGGTCCCTTTACTGGGAGCCGCCGTCGGCCCTCGTGCTCTCGAGTGCCCGCCGCAGGACCTATCAAACCCTTTTTAAACGAGTTTACTCTGAGTGGTATTTAATACAAACAAAACTTTCAACAACGG
>1102:10819:14701__F_048
AAGTCGTAACAAGGTTTCCGTAGGTGAACCTGCGGAAGGATCATTAATGAATTCTGAAAGGGGTTGTAGCTGGCTGTTTCGTTTGAGCGGCATGTGCACGCCCTGATCATTATCCATCTCACACACCTGTGCACATACTGTAGGTCGGCTTGTGACTGGAGGTGGAGTCTTCATTGATTCTGCTTTGGTTGGAGGCCTTCCTATGTTTTATCACAAACTACTTCAGTTTAAAGAATGTTACTCTT
>1102:15184:22162__F_123
AAGTCGTAACAAGGTTTCCGTAGGTGAACCTGCGGAAGGATCATTACCGAGTTAGGGTCTGCCTCTTCGGCGCCCGACCTCCCAACCCTGTGTCTACTATACCTAATTGTTGCTTCGGTGGGCCGGTCTGAAAGAACACCGCTGGGCCTCTGTGCCTGGAGAGCGCCCGCCGATGGCCCAATCTCAAACTCTTAGCACTAAACCATGTCGTCTAAAGCAAAAACTATTTGATTTAATCAAAATTA
>1103:16218:18647__F_031
AAGTCGTAACAAGGTTTCCGTAGGTGAACCTGCGGAAGGATCATTATTGAATATTCTTGATGGGTTGTAGCTGGCTCTTCGGGGCATGTGCACGCCTGTCTTGACTTTATTCGTCCACCTGTGCACCTTTTGTAGTCTTGGGGGTTGAGAGCAGTCAATTATCGGATGGCTTATAGCCTTTTCGGATGTGAGGAATGCTGAGTGCGAAAGCATACAGCTCTCCTTAGAATGACTTGTAAACCTCTC
>1101:18164:16933__F_014
AAGTCGTAACAAGGTTTCCGTAGGTGAACCTGCGGAAGGATCATTAAAGAAACAATTGGGGCTCCGGCCTCGTTTTCTTATCCACCCCTTTGTGAACCAACGCGTGAGTCAGTAAGGGCCCTTGAGTGGGCTCTGAAAGCTTGCGACATACACATATACACCATAGCAAGTCTCAGAATGTACCTTGCGTTAATCGCATAAATACAACTTTCAGCAACGGATCTCTTGGCTCTCGCATCGATGAA
>1101:21683:14679__F_058
AAGTCGTAACAAGGTTTCCGTAGGTGAACCTGCGGAAGGATCATTATTGAAACTTCTTTGGAAATAGTACTGTTGCTGGCCTCAGTAATGAGGTATGTGCACGTCTATTGCCAATTTATTCATCCACCTGTGCACTTTTTGTAGGAGTTCTTTCAGGCTATTTGTACTTGTGCAATATTGGCTTTGAAAGACTTCTATGTCTTATAAACCCATTAGTATGTTTCTGAATGTTTTTTTATTGGGAC
>1101:15857:13478__F_123
AAGTCGTAACAAGGTTTCCGTAGGTGAACCTGCGGAAGGATCATTATTGAATGAATGTAGAGTCGGTTGTAGCTGGCCTCCTTTGGGGAGCATGTGCACACCTTCTCTTTCATCCACACACCCCTGTGCACCTGTGAGACAGAGACTTTTTTGCTCCTTTAATTAGGACAGTAGTTTCTGTCTGCTTCACATAAAACCATATTATTAAATTTTGAATGTAATTTGATGTAACGCATCTAATACAA
>1101:6256:13369__F_026
AAGTCGTAACAAGGTCTCCGTAGGTGAACCTGCGGAGGGATCATTACCGAGTGAGGGCGCTCCGGCGCCCGACCTCCCAACCCTTTGTCGAACTTACCTTGTTGCCTCGGGGCGCGCCTTCGCGGACGGCCCCAGAGGACCAACCATCAAAACCCTGCGTCCCTGCGTCGGAGTACCTTTGATAAATCAATCAAAACTTTCAACAACGGATCTCTTGGTTCTGGCATCGATGAAGAACGTAGCAA
>1103:19395:27412__F_091
AAGTCGTAACAAGGTCTCCGTTGGTGAACCAGCGGAGGGATCATTAAAAAGCGAGTCTCGCGACTCTCAAACCCTTTGTGAACTTATTCAGTTGAGCTGCTTCGGCAGGTCGCCCCCTGTGGGTGGCCTGCCGGCCGGCTCGCCAACCAAACTCTTTGTTATCTTAAGGACCTCTGAGTTAAAAACAAAATCTATTAAAACTTTCAACAACGGATCTCTTGGTTCTGGCATCGATGAAGAACGCA
>2102:15045:19949__F_097
AAGTCGTAACAAGGTTTCCGTAGGTAAGTAAACATCGTCTAACCTCTGCTTATACCAATTTCACGGCATACTAACATTTTTCACAGGTGAACCTGCGGAAGGATCATTATCGAGTTAGGGTCCCCAGGGCCCGAATCTCCCAACCCTTTGTTTATCCAACCTCTGTTGCTTCGGCGGGCCCGTCCTTGATGGACCGCCGGAGGACCACCGCTTGCGGTGTCCTCTGGCCCGTGCCCGTCGATAGC
>1101:20927:10584__F_133
AAGTCGTAACAAGGTCTCCGTAGGTGAACCTGCGGAGGGATCATTACACAATACAATATGAAGGCCCGTAACACGGCTGGATTATTTTATTACCCTTGTCTTTTGCGCACTTGTTGTTTCCTGGGCGGGTTTCGCCCGCCACCAGGACCACACCATAAACCTTTTTTATGCAGTTGCAATCAGCGTCAGTACAACAAATGTAAATCATTTACAACTTTCAACAACGGATCTCTTGGTTCTGGCAT
>1102:9494:17677__F_109
AAGTCGTAACAAGGTTTCCGTAGGTGAACCTGCGGAAGGATCATTAACGAGTTTTGAAAGGGGTTGTAGCTGGCCTTTACCGAGGCATGTGCACACCCTGCTCTTCCACTCTCAACCTCTGTGAACTATTGTAGGCTCGGTGAAAGGCATTGCCTTACTCGTAAGGGTAACAGTGCTGGAAGCCTTGTCTATGTTTCCACTACAAACGCTTTAGTTATAGAATGTCACACTTGCGGATAACGCAT
>1101:15622:21755__F_134
AAGTCGTAACAAGGTTTCCGTAGGTGAACCTGCGGAAGGATCATTACCGAGTTAGGGTCTCCTCCGTGAGGCCCGACCTCCCAACCCCGTGTCTAATAAACCTGTTTGTGTTGCTTCGGCGGAACGGCAGTTATTCCTCCGGGAACGACCGTCGCCGGGGGACTCACGGTCTCACGACCGCCCCTGGAGAGCGTCCGCCGATGGCCCCAACCAAATAAACTACCAAAACCAAATTATGAAACTAA
>1102:15541:13413__F_110
AAGTCGTAACAAGGTTTCCGTAGGTGAACCTGCGGAAGGATCATTACCAAGTTGAGGGGGCTACGATCTCGGAGGCTGGTGTACACACAACCGCGAGCGTTGGGCAATTGCCAGCCGCGGGCCTCTCAAGACTAGCCCCCGAACCTCCCACCCTTGTCCACTTGTACCCTTTGTTGCCTCGGCGGGCCCGCCCGCCGGAGGACCAACCAAATAACTCTTGTTGTCAAACGGCGTGAGTCTGAGCG
>2104:15936:26448__F_135
AAGTCGTAACAAGGTTTCCGTAGGTGAACCTGCGGAAGGATCATTATTGAAAGCTTTTGGGGGATACTGTTGCTGGCTTTTTACAAGGCATGTGCACGTATCTCTTAAATCCATTCATCCACCTGTGCACCTTTTGTAGAATGTCTCATTTCAGATCGGTTTTGCGAGTGTCTTTATTGACCTTGTAGATAATGGTTTGGAAAGGGCTTCTATGTTTTTACAACCAAGTTAAGCATGTCTAGAATG
>1101:23910:18038__F_034
AAGTCGTAACAAGGTCTCCGTTGGTGAACCAGCGGAGGGATCATTACAGAGTTTTTAACTCCCAACCCTTGCGAACCGTACCCCGTTCTGTTCTCGTTGCTTCTGGCGGGAGGGGAGGGGCGCGTCCTTCGGGGCGTGCCTCTCTCTCCCAGGTCCCTTCGGGGCGCCCGCCAGCGGCCGCGAGCCGCCTGAACTTTTTATAAACCAGTAACGAAACGTCTGAGAAACAAACAAAAACAGCCAAA
>1101:12356:4741__F_002
AAGTCGTAACAAGGTCTCCGTTGGTGAACCAGCGGAGGGATCATTACCGAGTTTACAAACTCCCAACCCTATGTGAACCATACCTATCGTTGCTTCGGCGGGCTTTAGCCCCCGCGCCCTCCGGGGCGCCGGGAAACAGGCGCCCGCCGGAGACCCAAACTCAATGTTTTTCATGCAGTATTATCTGAGTGGCAAACGCAAAAATAAATCAAAACTTTCAACAACGGATCTCTTGGCTCTGGCAT
>1101:5971:12566__F_124
AAGTCATAACAAGGTTACTGTAGGTGAACCTGCAGTAGGATCATTATTGAAAATTAGGGCTTCCCATTCTTTGGGGCCCGAACCTTCACATAATTTCCACACACTTGTGAATCGTTGGGGCGCTTTTGCTTTGGATCCGATTCTCTCAGAATCCTTGAAGATTGTGAAGACGCTCTGGCACCCATTTCATTACAAACACTGAGTTAATGGATGTAGTTGTAAACTTGTCTTTTGACAGAAACAAA
>1103:15353:28011__F_085
AAGTCGTAACAAGGTTTCCGTAGGTGAACCTGCGGAAGGATCATTATTGAAAACAAGGGTGTCCAATTTAACTTGGAACCCGACCTTCTCAATTCTAACTTTGTGCATCTGTATAATGGCGAGCAGTCTTCGGATTGTGAGCCTTCACTTATAAACACTAGTCTATGAATGTAAATTTTTTATAACAAATAAAAACTTTCAACAACGGATCTCTTGGCTCTCGCATCGATGAAGAACGCAGCAAA
>1104:12365:9251__F_095
AAGTCGTAACAAGGTTTCCGTAGGTGAACCTGCGGAAGGATCATTATTGTAGGCGCCTTCGGGCCCGTAAACACAATAACCCTTGTCTTTTTTTGTGCACCCTTTGTTTCCTCGGCAGCTTTGCCTGCCAACGAGGACCTCCCAAAACCCTTTTGCAATCTTAGTATAACAATCTGAAAACAAACAATGTTAAAACTTTCAACAATGGATCTCTTGGCTCTGGCATCGATGAAGAACGCAGCAAA
>1101:25164:9985__F_127
AAGTCGTAACAAGGTTTCCGTAGGTGAACCTGCGGAAGGATCATTACCAGTAGACGGTCCACGGCTTCGGCCTGGTCCTCTCACCCTTTGCGTATCTTTTGAACGTTCCTTTGGCGGTCTTAGCGCTAATTCAGTATTGGATACCAGCTACTGCCGCCAGAGACTATTAAACCATGTTTTTAGTGATTGTCTGAGTGTATTACAAACAAATAAAACTTTCAACAACGGATCTCTTGGTTCCAGCA
>1103:15697:10829__F_017
AAGTCATAACAAGGTTTCTGTAGGTGAACCTGCAGAAGGATCATTAAAGAATTTTTAGGGTTAGATTTCGATCTTCCCGAACCTTCTATTTATCCTAAACACCTGTGCATTTGTGTTGTGTTCCCGCAAGGGAATCTCACACAAACATTTTTACACACAAAACTCTATGTTTTTTGAACGTTTAAAATAATTAAAAAATAAAAGTATAACTTTTGACAACGGATCTCTTGGTTCTCCCATCGATGA
>1101:20846:16477__F_089
AAGTCGTAACAAGGTTTCCGTAGGTGAACCTGCGGAAGGATCATTACCGAGTGAGGGCCCTCTGGGTCCAACCTCCCACCCGTGTTTATCGTACCTTGTTGCTTCGGCGGGCCCGCCTCACGGCCGCCGGGGGGCATCCGCCCCCGGGCCCGCGCCCGCCGAAGACACACAAACGAACTCTTGTCTGAAGATTGCAGTCTGAGTACTTGACTAAATCAGTTAAAACTTTCAACAACGGATCTCTT
>1102:2782:14901__F_064
AAGTCGTAACAAGGTCTCCGTTGGTGAACCAGCGGAGGGATCATTACAGAGTTATCCAACTCCCAAACCCATGTGAACTTATCTCTATGTTGCCTCGGCGCAAGCTACCCGGGAAACCGGGCGGCCCGCCGGCGGACAAACCAAACTCTGTTATCTTCGTTGATTATCTGAGTGTCTTATTTAATAAGTCAAAACTTTCAACAACGGATCTCTTGGTTCTGGCATCGATGAAGAACGCAGCAAAT
>1103:10850:13651__F_122
AAGTCGTAACAAGGTCTCCGTAGGTGAACCTGCGGAGGGATCATTAAGATGCGCACAGCCTCTGCGCGCGGCGGCCCACCAGCTGCCGCACGCACGCCTTGCATCCTCGATATTACAGCACCTTGCGTTCTCCTTCGGCGGGTCGACCCGCCGTCGGAACCAAAACATTCACCTGTGAGTGGTAAAGGATGTGTGAGGATGGTCCGGCCTCTGCAATGTAGAACCCAACCCTGGCAGTTGGCGGCC
>1104:4511:8013__F_044
AAGTCGTAACAAGGTTTCCGTAGGTGAACCTGCGGAAGGATCATTACAGTTGGGGCCCCGCCCCGATCAAGATACCACCCCTTGCATTTTGAGTACCTCTGTTTCCTCGGCGGGCACGCCCGCCAATGGGGACCACAAAGAAACCTCTTGCAGTTGCAGTAAACGTCAAAAACAAAACAAAAATCAAAACTTTCAACAACGGATCTCTTGGTTCTGGCATCGATGAAGAACGCAGCAAAAACA
>1101:12385:5706__F_107
AAGTCGTAACAAGGTTTCCGTAGGTGAACCTGCGGAAGGATCATTATTGAATAAACCTGATGTGGTTGTTGCTGGCTCTCTCGGGAGCATGTGCACGCCCGTCATCTTTATATTTCCACCTGTGCACCATTTGTAGACCCGGAAGACTTTTTAAAGTCGTTTGGGCCTATGTTTTATCATATACCCCATAGTATGTATTAGAATGTATCAGTGGGCTTCGTGCCTATAAACACTATACAACTTTC
>1102:11226:25364__F_018
AAGTCGTAACAAGGTTTCCGTAGGTGAACCTGCGGAAGGATCATTATTGAATAAATCTGACGTGGTTGTCGCTGGCTCCCCCGGGAGCATGTGCACGCCCGTCACCTTTATTTCTCCACCTGTGCACACACTGTAGGCCTGGATACCTCTCGTCGCAAGGCGGATGCGTGGCTTGCTGTCGCTTTCGAAAGAAGGCCGGCTTGCCATGAATTTCCAGGTCTATGATTTCTTACACACCCCAAACT
>1102:8482:17277__F_122
AAGTCGTAACAAGGTTTCCGTAGGTGAACCTGCGGAAGGATCATTATTGAATGTAGTGTGTCTCTGGCCTTTACCGGAAAGGACACCATCACACATCCATAACACCTGTGCACTGTTGGACACTCTTACATTCGTGTAGAAGTGTTCACTTTCATACCTAAACATTCTTGTAACAAATGTAGTCTTATTATAACAATAATAAAACTTTCAACAACGGATCTCTTGGCTCTCGCATCGATGAAGAA
>1102:13882:9727__F_090
AAGTCGTAACAAGGTTTCCGTAGGTGAACCTGCGGAAGGATCATTATTGAATTCCAAGTAGAGTTGTTGCTGGCTCTCCGGAGCATGTGCACACTCTACACATATTCAACCACCTGTGAACTTATTGTAGACCTGAGTTTCATTCTCAAGGCAACTTGGATGTGGGGTTGCGGGTCTCTTAGAGATCAGCTTTCCTTGTGATCCTTAGGTCTATGTTTTACAAACCCTTTAAAAGTTTAGAATGT
>1101:13888:21568__F_128
AAGTCGTAACAAGGTTTCCGTAGGTGAACCTGCGGAAGGATCATTATTGCAAGTAAACTGTAGTCGGTTGAGCTGGTTCCTCTGGAACATGTGCTCGCCTTCTGCGCTTTCTACTTATCCACCTGTGCACTTATGTAGACGGTAGATCAATCTCTCCGCAAGGAGGATGGGAGACTCGAGTTAGCAATAGCTCTTGACTCTAAAGATCTATCCGTCTATGTTACACATACACTTTTAAAAACTTT
>1101:5186:11264__F_026
AAGTCGTAACAAGGTCTCCGTAGGTGAACCTGCGGAGGGATCATTAATGAGAACTTGCCCTAGCGGGTAGATCTCCCACCCTTTGTTTATTATACCTTTGTTGCTTTGCCAGGCCCGTCTCTCGGGGCCGCCGGCTCCGGCTGGCCAGCGCCTGGCAGAGACTCCAAACTCTTTTGTATTTGTCGTCAGAGTACTATATAATAGTTAAAACTTTCAACAACGGATCTCTTGGTTCTGGCATCGAT
>1101:22066:9998__F_049
AAGTCGTAACAAGGTTTCCGTAGGTGAACCTGCGGAAGGATCATTAGTGATTGACCTCCGGGTCTTAATAACTATAATCTTCTACCTCTGTGAACCGTTGGTCTTCGGACCGATTCTTATAACAAACATCTGTGTAATGAACGTAACCTATATTAATCATATAAAACTTTTAACAACGGATCTCTTGGCTCTCGCATCGATGAAGAACGCAGCAAACAACTGTCTCTTATACACATCTCCGAGCC
>1104:12786:16680__F_008
AAGTCGTAACAAGGTTTCCGTAGGTGAACCTGCGGAAGGATCATTAAAGAGTAAGGGTGCTCAGCGCCCGACCTCCAACCCTTTGTTGTTAAAACTACCTTGTTGCTTTGGCGGGACCGCTCGGTCTCGAGCCGCAGGGGCCTTCGGGCCCAGGCGAGCGCCCGCCAGAGTTAAACCAAACTCTTGTTTTTATAACCGGTCGTCTGAGTAAAAATTTTTGAATAAATCAAAACTTTCAACAACGG
>1102:10204:14146__F_044
AAGTCGTAACAAGGTTGATTCTTCGCACCCTGCGGAAGCCTTTGCAGCTGGAAACAGTAGCCGAAACGACGTAAAATAATTTCAGCCTTATGCAAGTCAGAGTTTTCTGGCTACACTTTCGAATTGCGGGGAACCCCTAAAGCTCTTTGCACCAAGCTAGCATGGGAAACCAGTTAGTGGCCTATGGGAAACTATAGGGTATGGTAACAGCCAAAGAGATGAGCAGTGCTTGCAAAAGCGTCTGT
>1102:15659:12630__F_133
AAGTCGTAACAAGGTCTCCGTTGGTGAACCAGCGGAGGGATCATTACTGAGTTCTACAAAACTCCCAACCCTTTGTGAATTATACCTTAGTTGCCTCGGCGTCGAGCGAGTCAACCTACCCGGGAGCTACACTGGAGTCACCTACCCTGTAGAACCTACCCTGTAGGACCTACCCTGTAGACGGCTACCCTGGAGCTACCCTGTAGTTGCACTTTCGCGTCGCCGGTGGACTACCAAACTCTTAT
>1103:17224:13931__F_017
AAGTCGTAACAAGGTCTCCGTAGGTGAACCTGCGGAGGGATCATTACCGAGTGCGGGCCCTCGTGGCCCAACCTCCCAACCCTTTGTCGATGAATATCTGTTGCCTCGGGGGGCGACCCGGCCCCCGCGCCGCGAGTCCCCCGGAGGTCCAACCAACACTGCGTCTTTGCGTCGGAGTATTGAAACACAATCAATCAAAACTTTCAACAACGGATCTCTTGGTTCTGGCATCGATGAAGAACGTA
>2101:14116:5455__F_110
AAGTCGTAACAAGGTTGATCCTTCGCAAACTTGCGGAAGCCTTTGCAGCTGGAAACAGTAGCTCAGCGACGTTAAATAATTGCAGCCTCATGCAAGTCGGCGCACGCCGGCGACACTTTCGAATTGCGGGAAACCCCTAAAGCCATTTACACCAAACCAGTCGGGGAAACCCTCTGGCGGCCCGTGGGAAACTACGGGGTACGGTAACAGCTAAATGGATGACTCGAGAGCCCCGCTCCCGATGA
>2101:22421:13397__F_007
AAGTCGTAACAAGGTCTCCGTAGGTGAACCTGCGGAGGGATCATTACTGAGTGAGGGTGCAAGCCCGACCTCCAACCCCATGTAAACCGTACCATGTTGCCTCGGGGGCGACCCGGCCCTTCTGGGCGTCGGGGCCCCCCGTGGACCCATAACACTGCATCTGTGCGTCTGAGTGATTAATCAATCAATTAAAACTTTCAACAACGGATCTCTTGGTTCTGGCATCGATGAAGAACGCAGCAAAA
>1101:6902:18477__F_135
AAGTCGTAACAAGGTTTCCGTAGGTGAACCTGCGTAAGGATCATTAACGAGTTAGGGTCCCCTCGGGGGCCCGAACCTCCCACCCTCTGTCGTCGAACAAACCTTTGTTGCTTTGGCCGGACAGCGTCCGTCCCCCGCGAGGGGGTACCGTCCGCCGCCGGGTCCTCGGACCTGACGAGCGCCGGCCAGAGTCAAACCACAACTCTTCTTTTGAACAGTCTAGTCTGAGTACAAAGATTTTAAA
>1101:22382:18313__F_100
AAGTCGTAACAAGGTCTCCGTAGGTGAACCTGCGGAGGGATCATTACCGAGCGAGGGCCTCCGGGTCCGACCTCCAACCCTTTGTCGTTAATCTCTGTTGCCTCGGGGGCGACCCGGCCTCCGCGTCGGGGCCCCCGGTGGACCCCCCAATCAAACTCTGCGTCCATGCGTCGGAGTCGCAAGTAAATGTAATCAAAACTTTCAACAACGGATCTCTTGGTTCTGGCATCGATGAAGAACGTAGT
>1103:20937:27373__F_104
AAGTCGTAACAAGGTTTCCGTAGGTGAACCTGCGGAAGGATCATTACCTGGCCTTGGGCCGCCCCCGGGGGTTCGCCCCCGGGGGTGCTTAGCCCTTGACTCTCACCTTGATTATGCGCACCTTTGTTGTTCCCTCGGCAGGTCTCCTGCCGCCAGGGACCCCAAAACCCCTCAGTATCAGCATCAAACTTCTGAAAACAAACCTAATTATTTACAACTTTCAACAATGGATCTCTTGGTTCTGG
>1101:26487:19301__F_101
AAGTCGTAACAAGGTCTTCGTAGGTGAACCTGCGGAGGGATCATTATTGAATGTTGGGTTTTGCAGTCTTGAAACATTAGGCTTGCACCCACACTCTTTACCACACACACTTGTGAACTTTTTTTTCGAGCCTCTGTCATGGAGGCGAGAAGCACTTGTGATTTAAAACAGTCTAGGATGTCAATCCAATTGATAAACTATAAAACAACTATAAACGGTGGATCTCTTGGCTCTCGTATCGATGA
>2101:14087:10043__F_063
AAGTCGTAACAAGGTCTCCGTAGGTGAACCTGCGGAGGGATCATTACCGAGTGAGGGCCTCCGGGTCCGACCTCCAACCCTTTGTCGTTGACACTTCTGTTGCCTCGGGGGCGACCCGGCCTCCGCGTCGGGGCCCCCGGTGGACCCTCAACCAAACTCCGCGTCTTTGCGTCTGAGTGAAATCGTAAATCAATCAAAACTTTCAACAACGGATCTCTTGGTTCTGGCATCGATGAAGAACGCAG
>1101:14193:3996__F_097
AAGTCGTAACAAGGTTTCCGTAGGTGAACCTGCGGAAGGATCATTAATGAAATATGTTTAGAGTCTGGTTGTAGCTGGTCCTCCAGGGGGCAACGTGCACGCCTTTCTCTCTTCATCCAACACACCCCTTTGTGCACCTGTTTTTCAGACGGGCTTTGAAGGCTTCTGCTTCGCCGCGGAAGTTAGTAGACCCCCGTCTGTCCCTCACATAAACTCTTTTCTAATTAAATTGAATGTAATCGATG
>1101:18605:16776__F_103
AAGTCGTAACAAGGTTTCCGTAGGTGAACCTGCGGAAGGATCATTAGTGAATATAGGACGTCCAACTTAACTTGGAGTCCGAACTCTCACTTTCTAACCCTGTGCACTTGTTTGGGATAGTAACTCTCGCAAGAGAGCGAACTCCTATTCACTTATAAACACAAAGTCTATGAATGTATTAAATTTTATAACAAAATAAAACTTTCAACAACGGATCTCTTGGCTCTCGCATCGATGAAGAACG
>1102:12358:9146__F_031
AAGTCGTAACAAGGTCTCCGTAGGTGAACCTGCGGAGGGATCATTACCGAGTGAGGGCGCTTGCGCCCGACCTCCCAACCCTTTGATTTATCACACCTCATTATGCCTCGGGGGCACCGGCGACGGTCCCCCGGCGGCACCCTTCAAACCCTGCATCGATTGTCGTCTGATTATAAAGTTAATTTAATTAAAACTTTCAACAACGGATCTCTTGGTTCTGGCATCGATGAAGAACGCAGCAAAG
>1103:21273:6807__F_132
AAGTCGTAACAAGGTTTCCGTAGGTGAACCTTCGGAAGGATCATTACCATAACGCGGTCGCCCCGTGATCCCCCCTTCTCCAATTGTCGGGGGGTTAGGGCGGCCACACGCGTTCTTACCACCCTTGATTTTGAGCACCTTCATGTTTCCTCGGCAGGGACGCCTGCCAGCGAGGACCCCCAAAAAACTTTTTGCAGTTTGCAGTATTTGTCTGAAAACAAACATAATAATCAAAACTTTCAACA
>1101:4835:14302__F_127
AAGTCGTAACAAGGTTTCCGTAGGTGAACCTGCGGAAGGATCATTATTGATTTTTAAAGAAAAGTGAGCTCAAGTTGTGCTGGCTTGTTCAAATGAGAGGCATGTGCATGCTTTGGGTTTCACTTTTTCTTACATTCACACCATGTGCACCTTTTGTAGGTCTTTCGAGATCTATGTATTTTTATTATAATCCAATGTATGTTCATAGAATGTCTTTTATCTTATTGCGCAGTTGCTTTTTCTTT
>1103:10412:3009__F_123
AAGTCGTAACAAGGTCTCCGTTGGTGAACCAGCGGAGGGATCATTACCGAGTTGCAAAACTCCCAAACCCATGTGAACCATACCTTTTCGTTGCTTCGGCGGACCCGCCCCGGCGCTTCGGCGACCGGAACCAGGCGACCGCCGGGGGAAAAACACAAACCCTTTTGTATCAAAAGTATATCTTCTGAGTCGCGCAAGCGAAAAAACAAATAAATTAAAACTTTCAACAACGGATCTCTTGGCTC
>2102:14984:12054__F_106
AAGTCGTAACAAGGTTTCCGTAGGTGAACCTGCGGAAGGATCATTATCGAGTTTTGAAAGGGGCTGTAGCTGGCCTTCCGAGGCATGTGCACGCCCCGCTCATCCACTCTTTCTACACCTGTGCACGTTTTGCGGGCGGGAGGGCGCAAGCCCTTTTGCCCGTGTCTCACACACACACACACACCTGGTAACAGAATGTATAACACCGCGTTCAGTCGCGTTATCATAATACAACTTTCAACAAC
>1101:22803:24939__F_124
AAGTCGTAACAAGGTTTCCGTAGGTGAACCTGCGGAAGGATCATTAACGAGTAACTGAACAGGTTGTAGCTGGCCCTTCGGGGTATGTGCACGCCTGGCTCATCCACTCTTCAACCTCTGTGCACTTATTGTAGGTCGGTGGAAAAGCAAGTCTCAGGACTTCGCTCGGAAGCCTTCCTATGTTTTACTACAAACGCTTCAGTTTAAGAATGTATCTCTGCGTATAACGCATCTATATACAACT
>1104:5889:19120__F_093
AAGTCGTAACAAGGTTTCCGTAGGTGAACCTGCGGAAGGATCATTAATGAAATGTAAGGATGCTCTTTTTAGAGATCCGACCAACTCATTTACCTTTCTACACTGTGCACACACTACACTTTTTTACACCTTTTTTAACTCTTCAGTTTAAGAATGTATAACAGTCTCTTTATTGAGCATAAATAAAATAAAACTTTCAGCAACGGATCTCTTGGCTCTCGCATCGATGAAGAACGCAGCAAAAT
>1101:11546:15299__F_069
AAGTCGTAACAAGGTTTCCTTAGGTGAACCTGCGGAAGGATCATTATTGGGATAAGCTTCGGGCCCGAAAGGCCTGTAACTGCATCCTTGCCTTTTTGTGCACCGTCTGTTTCCTCGGCAGCTTCGCCTGCCAATGGGGACCCCAAATAAACCTTTTGCAATCTTAGCATGAACATTCTGAAAACTTAAAACATTAAAACTTTCAACAATGGATCTCTTGGCTCTGGCATCGATGAAGAACGTAG
>1102:18126:5705__F_020
AAGTCGTAACAAGGTTTCCGTAGGTGAACCTGCGGAAGGATCATTACTATGAGGTAGTTTACTATCTTTTGAAAAGGGGTAGGAAGCTTTTTGGGTCCTCCCAAAAATACTTCTACTCCTCTTCTCAACCCTTGACTCTTTGCGCACTCTTGTTTCCTTGGCAGGCTTGCCTGCCAATTGGACATGTTATAACCTTTTTTAACTCAATCAGCGTCTGAAAATCATAATTATTACAACTTTCAAC
>1102:22372:17483__F_127
AAGTCGTAACAAGGTTTCCGTAGGTGAACCTGCGGAAGGATCATTATCGTAGGGCGCTCGCGCCCTTCGAGATAGCACCCTTTGCTTATGAGTACCGCTCGTTTCCTCGGCAGGCCCGCCTGCCAACGAGGACCCACAACAAACCCATTGCAGTAAAAGGAGTATACGTCTGAAAAACAAAACAAACATTTACAACTTTCAACAACGGATCTCTTGGTTCTGGCATCGATGAAGAACGCAGCGAA
>1103:21664:14220__F_050
AAGTCGTAACAAGGTCTCCGTTGGTGAACCAGCGGAGGGATCATTGCTGGAACGCGCCCCAGGCGCACCCAGAAACCCTTTGTGAACTTATACCTTACTGTTGCCTCGGCGCAGGCCGGCCCCCTACGGGGCCCCTTGGCGACAAGGAGCAGGCCCGCCGGCGGCCAAGTTAACTCTGTTTTTACACTGAAACTCTGAGCACAAAACATAAATGAATCAAAACTTTCAACAACGGATCTCTTGGT
>1104:12845:4630__F_116
AAGTCGTAACAAGGTTTCCGTAGGTGAACCTGCGGAAGGATCATTACCAATCCCTGTGCAGCCTGGGCTCATACCTAGGCTGGATAGGCTTGATACTGCCCCTGTATTTTGCGCACTCATGTTTCCTTGGTGGGCTTGCCTGCCAAAAGGACTATACCATAACCTCTTTAATCTTGTATCAACGTCTGAATAATATAATTATTACAACTTTCAACAACGGATCTCTTGGTTCTGGCATCGATGAA
>2102:19800:7401__F_121
AAGTCGTAACAAGGTTTCCGTAGGTGAACCTGCGGAAGGATCATTAATTGCCGACCACTAATTGTCGGTTTGAGGGCATGGAAATTTTAAAAGCTTGGGTACGCCCACTTTTAGAAGAGTACATTCCTTTCTACCCTTGTTCTTTTGCGCACTCATGTTTCCTCGGCAGGTTAGCCTGCCGATTGGACAATTAAAACCCTTCATTTCTCAATCAGCGTCTGAAAATAATAAATATTTACAACTTT
>2103:23315:14972__F_123
AAGTCGTAACAAGGTATCTGTAGGTGAACCTGCAGATGGATCATTTAAGAGTTAGGGCGCTCGCAAGAGGCCTGCCACTCATTACAAACACATGTGCACTAGAAACCGAGGAAGCTTAATAAGGGACTTCACCGTCTCTTTGCTAGCCCCTTACCAAAAACACTTTGTATTAAAACTTAGGATGATGATGTCAATACTATTGAAAAACGAAAGTAAAACTTTCAGCAACGGATCTCTTGGCTCTC
>1101:21720:8619__F_109
AAGTCGTAACAAGGTCTCCGTTGGTGAACCAGCGGAGGGATCATTACAGAGTTATCTAACTCCCAAACCCATGTGAACTTACCATTTGTTGCCTCGGCAGAGCCTACCCGGTACCTACCCTGTAGCGCACCCTGCCGGTGGACCTTTAAACTCTTGTTATTTTATAGTAATCTGAGCGTCTTATTTTAATAAGTCAAAACTTTCAACAACGGATCTCTTGGTTCTGGCATCGATGAAGAACGTAG
>1102:11732:16095__F_112
AAGTCGTAACAAGGTTTCCGTAGGTGAACCTGCGGAAGGATCATTATTGAATGAAATTGAGTGGGGTTGTAGCTGGCTTTTTACGAAGCATGTGCATGCCTCATTCAACCACTTCTACACCACTGTGCACTTCTCATGGGTTGGATTGCGTTTTAAACGACGAGATCCTTCTCATGTGTCTTATACACACTACTATGTCTATAGAATGTAAACGCAATGCATAAATGCATTTTAATACAACTTTC
>1102:27917:11028__F_099
AAGTCGTAACAAGGTTTCCGTAGGTGAACCTGCGGAAGGATCATTAATCCAGGCGCGGACCCCCCTCCTCGCGGTTGGGGGCGAGCGCCGCCTTCTACACCCACCCTTTGCCTATGTGTACCCCTATCGCTTCCTCGGCAGGCCCGCCTGCCGCTAGGAACCAACCAAACCCCTTGCATTATACATGAAAACTTCTGATAACAAACCAAATTATTACAACTTTTAACAATGGATCTCTTGGTTCT
>1103:21695:22781__F_126
AAGTCGTAACAAGGTCTCCGTAGGTGAACCTGCGGAGGGATCATTACACAAAGATATGAAGGTGGGATGCTGGTAACAGTACTCTGCTGAATTATTTTCACCCATGTCTTTTGCGCACTTTTTGTTTCCTGGGCGAGTTCGCTCGCCACCAGGACCCCCACATCAACCTTTCTTGTTTTTGCAATCAGCGTCAGTACAATAATTGAATTTATTAAAACTTTCAACAACGGATCTCTTGGTTCTGG
>1104:20138:3916__F_134
AAGTCGTAACAAGGTTTCCGTAGGTGAACCTGCGGAAGGATCATTAGTGAATATAGCGTGTCTTTTCATCAAAGAGCGCGACCTCTCACTTTTCAAACTCTGTGCACTTTTTGGCATTAGAAAAGTTCAGTAATGACGGTAGTCGCTACTGCAACGGCTCTTTTGCGTCTCATTTTATCTAAACACTACAAGTCAGAGAATGTTTATGAAACTTTATAACAAAAAAAAACTTTCAACAACGGATC
>2101:18390:24092__F_031
AAGTCGTAACAAGGTCTCCGTAGGTGAACCTGCGGAGGGATCATTACCGAGTGAGGGCGCCTCGCGCGCCCGACCTCCCAACCCTTTGATTTGATCAAGACCTCCTTCTGCCTCGGGGGCGACCCGGACCTCGGCCCGCGGTCCCCCCGGTGGTCACCAACCAAAACTCTGCATCAATTGTCGTCTGAGTATTGAGTAAATTCAATCAAAACTTTCAACAACGGATCTCTTGGTTCTGGCATCGA
>2104:20863:25946__F_108
AAGTCGTAACAAGGTTTCCGTAGGTGAACCTGCGGAAGGATCATTATTGAATAAACTTGGTCAAGCTGTTGCTGGTCCTTCGGGGCATGTGCACGCTTGCCACCAATTTTAACCACCTGTGCACCTTTTGTAGATTGGAAACGTTTCTCGAGGCAACTCGGATTGAGGACTGCTGTGCGCAAGCCAGCTGTTCTTGTGTTTCTCAATCTATGTTTTCATATACTCCTAATGTATGTATCAGAATG
>1101:7893:10124__F_129
AAGTCATAACAAGGTTTCTGTAGGTGAACCTGCAGAAGGATCATTAGTGAATACACCGGGGAACCCACTCTGTGGGCCCCAACCCTTCACCATATCCTCACACCTGTGCACCGCTGGTAGATGCCGCTGTACTTCGGTACGGTTTGCAGCTGCTGGCAACCTATACACACACACCTGAGTTCTATGAATGTTAATTTTACTTGCCTTCGGGCAGAACTAAAATACAACTTTTGACAACGGATCTC
>2102:17529:6150__F_123
AAGTCGTAACAAGGTTTCCGTAGGTGAACCTGCGGAAGGATCATTAATAAATGGCGAAGCTCGAAAGAGTCTAAGCTTTATATTATTCCATAACACCTGTGAACTATTTGCCTTCTTGTCATGAGAAGGTACAACCTATACAAACATAACTGTAATGAATGTAATCTATTATAACATAATACAACTTTCAACAACGGATCTCTTGGCTCTCGCATCGATGAAGAACGCAGTAAACAGCTGTCTCT
>1101:13281:16912__F_122
AAGTCGTAACAAGGTCTCCGTTGGTGAACCAGCGGAGGGATCATTACCGAGTCTTACCGCTCAAACCCTCTGTGAACATACCTATCGTTGCTTCGGCGGGCGGCCCCGGGGAGGGGTCGCGAGGTGCCCGCCGCTAGCCTCTTTATTCTGCATCTCTTGTGACTTTCTGAGTGAATTAGGAATGCTTCAAAACTTTCAACAACGGATCTCTTGGCTCTGGCATCGATGAAGAACGTAGCAAAC
>1102:12997:25529__F_119
AAGTCGTAACAAGGTTTCCGTAGGTGAACCTGCGGAAGGATCATTAATGAAGTTTGGGCTTCGGCCCTCTCTCTTCTAAAACACTTGTGAACATACCCTGTTGCTTTGGCAGGTCTTCCGACGGAGGTTCCAAACTTCCCGAGGATCAGATCGAGAGATGCCTGCCAAGGACATTCAATCACCCTTTTTTTATCGTCTGATTTTTTGTTTTAAACAAAATATAATAAAACTTTCAACAATGGAT
>1102:5343:17471__F_117
AAGTCGTAACAAGGTCTCCGTTGGTGAACCAGCGGAGGGATCATTACCGAGTTTACAACTCCCAAACCCATGTGAACATACCTATTGTTGCTTCGGCGGGATCGCCCCGGGCGCCTTGCGTGCCCCGGATCCAGGCGCCCGCCGAGGGACCTAAACTCTTGTATTATTGAGAATTTTCTGAGTAAAGATTTAAATAAATCAAAACTTTCAACAACGGATCTCTTGGTTCTGGCATCGATGAAG
>1103:25662:14826__F_081
AAGTCGTAACAATGTTTCCGTAGGTGAACCTGCGGAAGGATCATTAATTACGAAAGCAATAGCCCCTTCGGGGGTTATCGCATCCACCCTTTGTCTACGTGTACCTCTGTTGTTTCCTCGGCGGGCTTGCCCGCCGCTAGGAACCCCTTAAACTCTTGTATTTACAGTATTAAAATCTCTGATAACTATTTAAATTATTACAACTTTCAACAATGGATCTCTTGGTTCTGGCATCGATGAAGAAC
>1104:18180:15289__F_125
AAGTCGTAACAAGGTTTCCGTAGGTGAACCTGCGGAAGGATCATTAGTGAAATGTAAGGATGCTCTCTTTAGAGGTCCGACCAAATCATTTTCCTTTCTACACTGTGCACACACTACACTTTTTACACCTTTTTTAACTCTTCAGTTTTAAGAATGTATAAAAGTCTCTTGATTGAGCATAAATAAAATAAAACTTTCAGCAACGGATCTCTTGGCTCTCGCATCGATGAAGAACGTAGCAAAG
>1104:23527:11513__F_001
AAGTCGTAACAAGGTTTCCGTAGGTGAACCTGCGGAAGGATCATTAAAGATTCCGGCATTCGTGCCGTACCCATCTTCAGCTGTGCGCTTTGGCTGCACGCTGCGGAAAATCCCACACCCGTGAACATACTCGGTTGTGGCTCGACTCGTCGGGCCGCCTCCGCTTTTACATCAAACCACTATGTCTCGTATGTCTAATACCATAAAGGAACAACTTT
>2102:18911:12312__F_111
AAGTCGTAACAAGGTCTCCGTTGGTGAACCAGCGGAGGGATCATTAGCGAGTTAATTATAAACTCCAAACCCATGTGAACTTACCTATTGTTGCCTCGGCAGGCTGTGTGTGCTATATGATATGGGAAGCTACCCTGCAGCTACCTACCCTAAATAGGAGTTACCCTGGAGTGGAGTCTGATGACTTGCACGCTGGAGAGAAGCCACCTTAGGGCCTGGAAAGCCGTTTACAGATGAGCACCGAT
>1101:11012:5719__F_121
AAGTCGTAACAAGGTTTCCGTAGGTGAACCTGCGGAAGGATCATTAACGAGTTTTGAAGTGGGCTTGATGCTGGCTTTTTAAGCACTGTGCTCAGCCCCGCTCCAATCCATTCAACCCCTGTGCACTATTCGGAGTGTTGCAAGCTGAGACAATGTGGGCGTAGTCTAAGTTGTATTACTTGGGTTACAACCAAACGGTCAAGGCTTGTCCTCTGGTTATATTACAAACACGTTTATTGTCTTGT
>1101:12548:17335__F_125
AAGTCGTAACAAGGTTTCCGTAGGTGAACCTGCGGAAGGATCATTAATAAATGAGCGCAAGCTTTTATATTATCTTTCTACACCTGTGAACTATTTGCCTTCGGGCACTACAACAAACATAATGTAATGAATGTAAACTATTATAACAAAATTATAACTTTCAACAACGGATCTCTTGGCTCTCACATCGATGAAGAACGTAGTAAAAAACTGTCTCTTATACACATCTCCGAGCCCACGAGAC
>1101:26391:22458__F_064
AAGTCGTAACAAGGTCTCCGTTGGTGAACCAGCGGAGGGATCATTACCGAGTCGTCCTCTGTGACACTCCCTTCATACCCCTTGTGTACCTACCATCGTTGCCTCGGTGGGCGCGTCACAGCGCCCGCCGGCGGCCCATTTCTGAAACTCTGTATTATATACTTGATTCTGAACCTATAACAAAATTATGTTAAAACTTTCAACAACGGATCTCTTGGTTCTGGCATCGATGAAGAACGCAGCG
>2103:20821:4674__F_115
AAGTCGTAACAAGGTTTCCGTAGGTGAACCTGCGGAAGGATCATTAATGAAATAGTAAAGGTCAAAGTTGATGCTGGCGGTCACCCGCATGTGCTCACTTTTTCCGACTTTTCTTATCCATACACCTGTGCACACTCTTGGAAGAGTTGGGATTGGAGAAGCTAGTCTTTTCCGTTGTATTCCGCTCTTTCATGCTTTAACACAAACTCTTATTATAAACATTGAACAATCAATTGTGCCGAA
>2104:17967:12564__F_071
AAGTCGTAACAAGGTTTCCGTAGGTGAACCTGCGGAAGGATCATTACAGTTGGGGCCCCGCCCCGATCAAGATACCACCCCTTGCTTTTTGAGTACCTCTGTTTCCTCGGCGGGCTCGCCCGCCAACGGGGACCACAAAGAAACCTCTTGCAGTTGCAGTAAACGTCATAAATCAAAACAAAAATCAAAACTTTCAACAACGGATCTCTTGGTTCTGGCATCGATGAAGAACGCAGTGAAGCAG
>1101:27435:9466__F_132
AAGTCGTAACAAGGTTTCCGTAGGTGAACCTGCGGAAGGATCATTACTGAGACTGGGTGCTTCGGCGCCCGACCTCCAACCCCCTGTTTACCTTACCACTGTTGCCTCGGCGTTTCCGTCCGCCTCCCTCTCGCGGGGGGTGCGGGGGTTGCGCCGGCGGCCAAAACAACAAAACCCTTCTCTAAACCAAGCAATCTGAGAAATTATTTAATAACTTCAAAACTTTCAACAACGGATCTCTTGGT
>1101:9078:17533__F_049
AAGTCGTAACAAGGTATCTGTAGGTGAACCTGCAGATGGATCATTTCGATGAAAACCTTTTTTCTTGAGGTGTTGCTCGCACCTGTCTAACTAAATCGAGCTACCACATTTTAACACGGTTGCATCGGTTGGCTGTCAAACAGTGCGCGCGGCGATTTATTTCGCCCACCGCGCCTTGCGAGACGGTCGACATTTACCAAAAAACACTGTTGATACAATAGGATTTGAACGCAGATGAAACTCGA
>1103:9432:6570__F_117
AAGTCGTAACAAGGTCTCCGTAGGTGAACCTGCGGAGGGATCATTACCAGAAGCCGCGCCGGCCGCAACGCCGGCGCCTTCGCCCAACCCTTTGTGAATCGCAACTGATTTCCCCGGGGGACCCGCCCGCCCTGCGCGCGCGGCCCCCGGCGGACCCCCTCCTAACTCGTGTTGTACCTGCCGTCCGAGTCTTATGAGAAATCAAACAAAAACTTTCAACAACGGATCTCTTGGTTCTGGCATCG
>2102:19414:23152__F_037
AAGTCGTAACAAGGTCTCCGTTGGTGAACCAGCGGAGGGATCATTATAGAGTTAATAAACTCCAAAACCCATGTGAACTTACCTATGTTGCCTCGGTGGGACCTACCCTGTAGCTACCCTATACCTACCCTGTAGCGTGAGGGGAGTTACCCTGTAGCGGACCACCGGTGGACTCTCAAACCCTTGTTATTACAGTGTTATCTGAGCGTCTTATTTTAAATAAGTCAAAACTTTCAACAACGGAT
>2102:9123:12530__F_098
AAGTCGTAACAAGGTTTCCGTAGGTGAACCTGCGGAAGGATCATTAACGAGTTAGGGTCCTCCGGGGCCCGACCTCCCACCCTTTGTTGTCGCGAATTCGTTGCCTCGGCGGGACGGCCGCCCCGGGTCCAAGCGACCCGGGCTGGCCACCGGGGACCCCTCGCGGGGATCCCGGCCAGCG
>1101:18968:24760__F_050
AAGTCGTAACAAGGTTTCCGTAGGTGAACCTGCGGAAGGATCATTATTAAATGCAAAGCCATCACTGGCCTAGCTTTATAATCCCTTATTACACCTGTGCACCTTATTGTCTTTGGACAATTTTAACAAACATCAGTGTAAAGAATGTAAACTATTATAATAAATACAACTTTTAACAACGGATCTCTTGGCTCTCGCATCGATGAAGAACGTAGCAAAAACCTGTCTCTTATACACATCTCCGA
>1102:19929:20395__F_114
AAGTCGTAACAAGGTCTCCGTAGGTGAACCTGCGGAGGGATCATTACCGAGTGAGGGCCTCTGGCCCGACCTCCAACCCTTTGTGAATTGACCCTGTTGCCTCGGGGGACGCCGGCGCTCTCGGGCGCCGGGCCCCCGGTGGACCCCCCAACTCTGCGTCTTTGCGTCTGAGTCTTATGATGAATCAATCAAAACTTTCAACAACGGATCTCTTGGTTCTGGCATCGATGAAGAACGTAGCAAAA
>1103:13777:13364__F_107
AAGTCGTAACAAGGTTTCCGTAGGTGAACCTGCGGAAGGATCATTAAAGATTGGCCGAGAGGCCTTATCTCTATATCCCACACCTCTGTGAACCGTTGACCCTCGGGTCTTTCATACAAACATCAGTGTAATGAACGTAAATAACATTAACAAAACAAAACTTTCAACAACGGATCTCTTGGCTCTCGCATCGATGAAGAACGCAGCAAAACACTGTCTCTTATACACATCTCCGAGCCCACGA
>1104:25683:15915__F_014
AAGTCGTAACAAGGTCTCCGTAGGTGAACCTGCGGAGGGATCATTACCGAGCGAGGGCCTCCGGGTCCGACCTCCAACCCTTTGTGAACACATCCCGTTGCTTCGGGGGCGACCCTGCCGGGCGCCCCCGGAGGACCACACAACACTGCATCTTTGCGTCGGAGTTTACGAGTAAATCGAAACAAAACTTTCAACAACGGATCTCTTGGTTCTGGCATCGATGAAGAACGTAGCAAACGAAA
>2102:11047:11309__F_125
AAGTCGTAACAAGGTCTCCGTAGGTGAACCTGCGGAGGGATCATTAAACGATTCCTGTGAGGCGGGAGCCGCCCGGTCCGCCGGTCGGTCTCCCGCTGAGGATGAACCCGTGCACATCGACTACGTTGCTTTGGGGGTCACCGCGTCCCCGCGACGCGGGCCCCCAGAGGTTCGAAACCCTTGAATTCAACGGCCGTCCGAGTCGCAAGTAAATAAGTTAAAACTTTCAACAACGGATCTCTTGG
>1101:15090:27348__F_114
AAGTCGTAACAAGGTTTCCGTAGGTGAACCTGCGGAAGGATCATTAACGATTTCGTAGCTGGGCTTCGGCCCTGTCTGCACCCTTGTCTTTTGCGTACCAATTGTTTCCTCGGCGGGCTTGCCTGCCGATAGGACATTGTAAAACCACTTGTAATTGTAATCAGCGTCAGTAAAACAAACAATATTAAAACTTTCAACAACGGATCTCTTGGTTCTGGCATCGATGAAGAACGTAGCAAACAA
>1102:11635:11727__F_107
AAGTCGTAACAAGGTTTCCGTAGGTGAACCTGCGGAAGGATCATTACATTCAGTAGCCTAGCTACTTGTTTATACCCTTGTTTTTTTGCGTACCTATTGTTTCCTCGGTGGGCTTGCCTGCCGGTTGGACAAAACTATAACCTTTTTAAATCTTCAATCAGCGTCTGAATTATACATAATAATTACAACTTTCAACAACGGATCTCTTGGTTCTGGCATCGATGAAGAACGCAGCAAAAAACC
>1102:8525:4725__F_128
AAGTCGTAACAAGGTTTCCGTAGGTGAACCTGCGGAAGGATCATTAATGATTGACCGAAAGGTCTTATCTTAACATCCCTCACCTCTGTGAACCGTTTGACCTCCGGGTCTAACAAAACTATACAAACATCAGTGTAACGAACGTCTTGTTATCTTAACAAAAACAAAACTTTCAACAACGGATCTCTTGGCTCTCGCATCGATGAAGAACGTAGCAAAAAACTGTCTCTTATACACATCTCCG
>2102:17236:17879__F_109
AAGTCGTAACAAGGTTTCCGTAGGTGAACCTGCGGAAGGATCATTACCTAGAGTTTGTAGACTTCGGTCTGCTACCTCTTACCCATGTCTTTTGAGTACCTTCGTTTCCTCGGCGGTTCCGCCCGCCGATTGGACAACATTCAAACCCTTTGCAGTTGCAATCAGCGTCTGAAAAAACATAATAGTTACAACTTTCAACAACGGATCTCTTGGTTCTGGCATCGATGAAGAACGCAGCGAACGAC
>1101:19337:23259__F_127
AAGTCGTAACAAGGTTTCCGTAGGTGAACCTGCGGAAGGATCATTATCTTGATAGGCAGGATTACCCAATAATCCTCTGCCATCATCCTTTGTTTTCTGCGTACTTATTGTTTCTTTGGCGGGTGCTATCCGCCAATTGACATACCAAAACCTTTTTGTAACTGCAATCAGCGTCTGAAAATAAATTAATATTTACAACTTTCAACAACGGATCTCTTGGTTCTGGCATCGATGAAGAACGTAGC
>1102:23406:11148__F_125
AAGTCGTAACAAGGTTTCCGTAGGTGAACCTGCGGAAGGATCATTAAAGAGTTGGGGTCCTCCGGGGCCCGATCTCCCACCCTTTGTTGTCGCGAATTTGTTGCCTCGGCGGGTTGTTCTTGTCAAAAGAACGACGGGCTCCGGCCCGCCCGCCGCAGGACCATTCAAACTCTGCTTTAACAATGCAGTCTGAGACGATTTTAATAATAAATCAAAACTTTCAACAACGGATCTCTTGGTTCTG
>1102:5295:18013__F_001
AAGTCGTAACAAGGTTTCCGTAGGTGAACCTGCGGAAGGATCATTATAGTAGAGGCCTTTGGCCTTCACGAGATGCAACCCTTGTCTTTTTGTGAACCTTTGTTTCCTCGGCAGCTCCGCCTGCCAACGAGGACCCCCCAAAAACCTTTTGCAATCCTAGTACAACATTCTGAAAACAAAACAATATTAAAACTTTCAACAATGGATCTCTTGGCTCTGGCATCGATGAAGAACGTAGTGAATAA
>1101:12195:6371__F_134
AAGTCATAACAAGGTTTCCGTAGGTGAACCTGCGGAAGGATCATTAATAATGCCCTCTGACTTCGGTCAGCTGGGTTCAATGTGTGCCATCTCTTCGGAGGTGGCCATCCACACACACCGTGAACTGTGGCTTCGGCCATCACAAACTATTAGTAATGAATGTAATATCATAACAAAACAAAACTTTTAACAACGGATCTCTTGGCTCTCGCATCGATGAAGAACGCAGCAAAAAACTGTCT
>1101:24630:18988__F_115
AAGTCGTAACAAGGTTTCCGTAGGTGAACCTGCGGAAGGATCATTAATGAAATGCAAGGACGCTCTTTTTAGAGGTCCGACCCAAATCATTTTCCTTTACACTGTGCACATACTACTTTTTTACACCAATTTTTAACACATCAGTTTTAAGAATGTAAATCAAGTCTCGAAAGAGCAATAAATAAAACAAAACTTTCAGCAACGGATCTCTTGGCTCTCGCATCGATGAAGAACGCAGCAAACA
>1102:14025:14493__F_123
AAGTCGTAACAAGGTTTCCGTAGGTGAACCTGCGGAAGGATCATTATTAAATAGTTACTCCGGTAACTTTAATATTCCTAACACCTGTGCATTTTGTCGCTCCGGCGATATCATACAAACATCAGTGTAATGAATGTAAATTATTATAACAAATACAACTTTCAACAACGGATCTCTTGGCTCTCGCATCGATGAAGAACGCAGCAAAGAACTGTCTCTTATACACATCTCCGAGCCCACGAGAC
>1102:16567:12860__F_111
AAGTCGTAACAAGGTTTCCGTAGGTGAACCTGCGGAAGGATCATTAGTGAACGCCCTCACGGGCTTAACCATCCAACCAACCTTTGTGAACCGTCGCCTTCGGGCGCTTTTATAACAAACTATAACAGTCATGAACGTAGTATACAAAAACTAAACACAACTTTCAACAACGGATCTCTTGGCTCTCGCATCGATGAAGAACGCAGTAAAAAGCTGTCTCTTATACACATCTCCGAGCCCACGAG
>1103:13816:18105__F_114
AAGTCGTAACAAGGTTTCCGTAGGTGAACCTGCGGAAGGATCATTACCTAGAGTCAGTGGGCTTTGCCTGCTATCTCTTACCCATGTTTTATGAGCACTTACGTTTCCTCGGTGGGTTCGCCCACCGATTGGACCACTTAAACCCTTTGCAGTTTTGTAATCAGCGTCTGAAAAACTTAATAGTTACAACTTTCAACAACGGATCTCTTGGTTCTGGCATCGATGAAGAACGTAGTAAATAACT
>1103:18872:10206__F_119
AAGTCGTAACAAGGTTTCCGTAGGTGAACCTGCGGAAGGATCATTCATCGAGCGAGCGGGTCCACCCCCTCCCTTCCATCCCCTGCGAATCGACCAGTCTCTGCCTCGGCGCGAGCGCCCCCGCCGTCACGGCGGGGGCCGCCCCCCCCCGGCCCCCCCCC
>2101:14222:20366__F_093
AAGTCGTAACAAGGTTTCCGTAGGTGAACCTGCGGAAGGATCATTATCGAGACTACCACGCTTGATGCTGGCCGCAAGGCATGTGCTCGGCGTCTCGTCCACACCTCTGTGCACCTTCGAGGGGGCGTCAGCCGCCTCGCTTCATACACCCAATAAAGTCTAGTCGAATGTATAAATTAACAAATACAACTTTCAACAACGGATCTCTTGGCTCTCGCATCGATGAAGAACGCAGTGAAGAC
>2104:11980:18786__F_012
AAGTCGTAACAAGGTTTTCGTAGGTGAACCTGCGGAAGGATCATTAGTGAAATACCGGATTCCTCTGCAAAGAGAAGGTCCGATCCATTATCACACACACTTGTGCACTTGTCATCTTTACAAATACATTTTTGTATGCACTTTTGCATTGCAACAGTTGATTTAAACATAATTTAAACGAAAGAAAAACTTTCAGCAATGGATCTCTTGGCTCTCGCATCGATGAAGAACGCAGCGAAACAA
>1101:15126:18321__F_007
AAGTCGTAACAAGGTTTCCGTAGGTGAACCTGCGGAAGGATCATTAGTGATTATAAAACCAAAAACCAAACCAATTGTGAATCAGACGTTCGCGTCGACCTGGCGTTCGCGCCATTACAAACTTAGCTTGGCCAGAATGTAAACTGTAACTAAAATACAACTTTCAACAACGGATCTCTTGGCTCTCGCATCGATGAAGAACGCAGCGAAACCCCTGTCTCTTATACACATCTCCGAGCCCACG
>1101:17266:13237__F_064
AAGTCGTAACAAGGTTTCCGTAGGTGAACCTGCGGAAGGATCATTACCGAGGGGCTTCGGCCCTCTCAAGATACCACCCTTGCATTTTAGAACCTTCTGTTTCCTCGGCGGGCTCGCGCCCGTCAATGGGGACCACACCAAACCCTTTTGTAGTTGCAGTAAACGTCTAAAACAAATAAATCAAAACTTTCAACAACGGATCTCTTGGTTCTGGCATCGATGAAGAACGCAGCAAAGACTCG
>1101:20478:22873__F_036
AAGTCGTAACAAGGTTTCCGTAGGTGAACCTGCGGAAGGATCATTAAACATTTTGGCCGTAACAAGCCTTAAACCTTATCTATGCGTACCTTCACATTCTCCTTCGGCGGGGTAACGCCCGCCGTCGGAACAACAAACCCATTTGCATCTAGTATTCTACCAGTTCTGATAAAAATTCAATCGTTACAACTTTCAACAATGGATCTCTTGGCTCTGGCATCGATGAAGAACGTAGTAAACAT
>1101:22615:7751__F_135
AAGTCGTAACAAGGTCTCCGTAGGTGAACCTGCGGAGGGATCATTACCGAGTGAGCGCCTCCGGGCGCGACCTCCAACCCCATGTTTTCCGACTCTGTTGCCTCGGGGGCGACCCGGTCCTCTTGGTCCGGGGCCCCCGGTGGTCCATTTAAACACTGCATCTGTGCGTCTGAGTAAAAGATTAAATCAATCAAAACTTTCAACAACGGATCTCTTGGTTCTGGCATCGATGAAGAACGTAGTA
>1101:24692:21649__F_079
AAGTCGTAACAAGGTCTCCGTTGGTGAACCAGCGGAGGGATCATTACAGAGTTATCTAACTCCCAAACCCAATGTGAACCTACCTATGTTGCCTCGGCGGGAGAAGCCTACCCGGTAGCTACCCTGTAGCTACCCGGGAACTACCCTGTAGTTGATGGCGGACCCGCCGGTGGACATTTTAAAAACTCTTGTTTTACTGTGACACTCTGAGTAACAAACTAAATAAGTTAAAACTTTCAACAAC
>1101:5388:16125__F_102
AAGTTGTAACAAGGTTTCCGTAGGTGAACCTGCAGAAGGATCATTACCTAGAGTTGCGGGCTCTGCCTGCCATCTCTTACCTATGTCTTTTGAGTACCTTACATTTCCTCAGCAGGTCCGCCCGCTGACTAGACAAACTTAAACCACTTGCAGTTGAAATCAGCGTCTAAAAAAACTTAATAGTTACAACTTTCAACAACGGATCTCTTGGTTCTAGCATCGATGAAGAACGTAGCAAACGCAA
>1101:8577:10866__F_098
AAGTCATAACAAGGTTTCTGTAGGTGAACCTGCAGAAGGATCATTAAAGAATTTGAGCAACTTCGCTCTGCGCATCGCACACTTTCGGGTGTGTGGGCGCATCTTTATTTTCCACCCTATACTACGGAGGGTTGACTTCGGTTGGCCCATCCGGAAGAGATTGGTAGTTTCGACTATTTTTCTCGCCTTCTCACAAACACATCAAAATTATGAATGTTCAACCTATTGTCTTCGGACATGAATAA
>1102:20981:17116__F_062
AAGTCGTAACAAGGTTTCCGTAGGTGAACCTGCGGAAGGATCATTATAGATTGGCCGAAAGGCCGTGTCTTCATCCACACACACCGTGAACAAACCAAGGTCTGGCAGTACGTGAGCTCGGGCTCGCATGTCAGGCCCCAACACAAACAAAATGTAAAGAATGTAAACTATCGTAACAAAAACAAAACTTTCAACAACGGATCTCTTGGCTCTCGCATCGATGAAGAACGTAGCGAAAATGCT
>1103:10016:9967__F_048
AAGTCGTAACAAGGTTTCCGTAGGTGAACCTGCGGAAGGATCATTAATAAATGAGCGCAAGCTTTTATATTATCTTTCTACACCTGTGAACTATTTGCCTTCGGGCACTCAATACAAACATAATGTAATGAATGTAATCTACTATAATAAAATATAACTTTCAACAACGGATCTCTTGGCTCTCACATCGATGAAGAACGCAGTAAAACACTGTCTCTTATACACATCTCCGAGCCCACGAGA
>1103:6755:10942__F_040
AAGTCGTAACAAGGTTTCCGTAGGTGAACCTGCGGAAGGATCATTATTGATTGGTCGAAAGACCTTATCAGATTCTACCACCTCTGTGAACCGTTGACCTCCGGGTTAATAATCAAACATCAGTGTAACGAACGTAAGAGTATCTTAATTAAACAAAACTTTTAACAACGGATCTCTTGGCTCTCGCATCGATGAAGAACGCAGCAAAATACTGTCTCTTATACACATCTCCGAGCCCACGAGA
>2102:16018:5293__F_082
AAGTCGTAACAAGGTTTCCGTAGGTGAACCTGCGGAAGGATCATTAATGATTGACCCTCTGGGTCTTATCTTAACATCCCTCACCTCTGTGAACCGTTTGACCTCTGGGTCTTACAAAAAACCATAACAAACATCAGTGTAAAGAACGTCTTGTTATCTTAACAAAAACAAAACTTTCAACAACGGATCTCTTGGCTCTCGCATCGATGAAGAACGCAGTAAAACTCAC
>2104:11925:3375__F_133
AAGTCGTAACAAGGTTTCCGTAGGTGAACCTGCGGAAGGATCATTATAGTAGAGGCCTCTGGCCTTCACGAGATGCAACCCTTGTCTTTTTGTGAACCTTTGTTTCCTCGGCAGCTTCGCCTGCCAACGAGGACCCTCCAAAACCCTTTTGCAATCCTGGTACAACATTCTGAAAACAAAACAATATTAAAACTTTCAACAATGGATCTCTTGGCTCTGGCATCGATGAAGAACGCAGCGAAGA
>1101:10284:23324__F_135
AAGTCGTAACAAGGTTTCCGTAGGTGAACCTGCGGAAGGATCATTAGTGATTTGACCTCCGGGTCTATTACAAATCCACATACCTCTGTGAACCGTTGGACCCTCGGGTCTACTTTACAAACATCAGTGTAATGAACGTCATATCATATAACATAATAAAACTTTCAACAACGGATCTCTTGGCTCTCGCATCGATGAAGAACGCAGCGAAGGCACTGTCTCTTATACACATCTCCGAGCCCA
>1101:15040:19973__F_091
AAGTCGTAACAAGGTTTCCGTAGGTGAACCTGCGGAAGGATCATTAATAAATGTTACCTCTGGTAACTTTATAATCCTTAACACCTGTGCATCTTGTCGCTCCGGCGATATTATACAAACATCAGTGTAAAGAATGTAAATTATTATAACAAATACAACTTTCAACAACGGATCTCTTGGCTCTCGCATCGATGAAGAACGCAGTAAAGCACTGTCTCTTATACACATCTCCGAGCCCACGA
>1101:16099:9975__F_049
AAGTCGTAACAAGGTTTCCGTAGGTGAACCTGCGGAAGGATCATTATTGTGAACCGGGGCGGCGCAAGCCGTCCCAATCCAAACCCTCTGTGAACAACACTGCCGTTGGCGCAAGCCGGCGGCGACCTTTACACCTGTCGTACTACGTCCAGAAAGTAAAACAAAAGAGTACAACTCTCAACGATGGATCTCTTGGCTCTCGCATCGATGAAGAACGTAGCAAAAACCTGTCTCTTATACACA
>1101:17071:4884__F_132
AAGTCGTAACAAGGTTTCCGTAGGTGAACCTGCGGAAGGATCATTAATAAATGTTACTTCGGTAACTTAATTAATCCCTAACACCTGTGCATCTTGTCGCTTCGGCGTCATTTTATAAACAACAGTGTAATGAATGTAATGTATTATAACAAATACAACTTTCAACAACGGATCTCTTGGCTCTCGCATCGATGAAGAACGCAGTAAAGCAAATCTGTCTCTTATACACATCTCCGAGCCCACG
>1101:18463:23709__F_007
AAGTCGTAACAAGGTTTCCGTAGGTGAACCTGCGGAAGGATCATTAGAGATTGGCCTAACGGCCGTGTCTTCATCCACACACACCGTGAACCGTTTTGGAGCCTCTAGGGGCTTCAGACAAAACACCAAAAACAATTTGTAAAGAATGTAAATTATCGTAACAAAACAAAACTTTCAACAACGGATCTCTTGGCTCTCGCATCGATGAAGAACGCAGCAAAAGCCTGTCTCTTATACACATC
>1101:19808:4860__F_063
AAGTCATAACAAGGTTTCCGTAGGTGAACCTGCGGAAGGATCATTAATGATGCCCTCGACGTCTTTACCGACTGGTAGGGTTTGGGTCTGGCCTCTGGTCGACCTTCATCTAACACACCGTGAACTGTGGCTTCGGCCATTTTACACAAACTCTTAGTAATGAATGTATTATCATAACGTAATAAAACTTTCAACAACGGATCTCTTGGCTCTCGCATCGATGAAGAACGTAGCAAACCAC
>1101:27308:14310__F_004
AAGTCGTAACAAGGTTTCCGTAGGTGAACCTGCGGAAGGATCATTAGTGAATGCCCTCACGGGCTTAACTATCCAACCAACCTCTGTGAACCGTCGCCCTCGGGCGCTTTTATAACAAACTATAACTGTCATGAACGTAGTATACAAAAACAAAACACAACTTTCAACAACGGATCTCTTGGCTCTCGCATCGATGAAGAACGCAGTGAAACCAACTGTCTCTTATACACATCTCCGAGCCCAC
>1101:5073:7574__F_132
AAGTCGTAACAAGGTTTCCGTAGGTGAACCTGCGGAAGGATCATTACCTAGAGTTGTAGGCTTTGCCTGCTATCTCTTACCCATGTCTTTTGAGTACTTACGTTTCCTCGGCGGTTCCGCCCGCCGATTGGACAATTTAAACCATTTGCAGTTGCAATCAGCGTCTGAAAAACTTTAATAGTTACAACTTTCAACAACGGATCTCTTGGTTCTGGCATCGATGAAGAACGCAGTAAAGCCCT
>1101:8046:14828__F_112
AAGTCGTAACAAGGTTTCCGTAGGTGAACCTGCGGAAGGATCATTAGAAATGTGCCGCAAGGCCTTATCTAACCACACACAACTGTGCACGCCTTCGGGCAATAAACTATTTAACTGTAATGAATGTAACAAAGTTAACATAATACAACTTTCAACAACGGATCTCTAGGCTCTCGCATCGATGAAGAACGCAGTAAAAAGCTGTCTCTTATACACATCTCCGAGCCCACGAGACGACAGAG
>1102:12834:22819__F_025
AAGTCGTAACAAGGTTTCCGTAGGTGAACCTGCGGAAGGATCATTACCTAGAGTTTGTGGACTTCGGTCTGCTACCTCTTACCCATGTCTTTTGAGTACCTTCGTTTCCTCGGCGGGTCCGCCCGCCGGTTGTACAACATTCAAACCCTTTGCAGTTGCAATCAGCGTCTGAAAAAACTTAATAGTTACAACTTTCAACAACGGATCTCTTGGTTCTGGCATCGATGAAGAACGTAGCAAATAG
>1102:16337:16520__F_109
AAGTCGTAACAAGGTTTCCGTAGGTGAACCTGCGGAAGGATCATTAATGAAATGTTAGGATGCTCTTTTTAGAGGTCCGACCCAATTCATCTTCACACACTGTGCACATACTACTTTTTTACACCCATTTTATTACTCTGTAAAGAATGTCAAAAGTCTCTTAACTGAGCATACAATCAATATTAAAACTTTCGGCAACGGATCTCTTGGCTCTCGCATCGATGAAGAACGTAGCGAACTAT
>1102:18054:21474__F_123
AAGTCGTAACAAGGTTTCCGTAGGTGAACCTGCGGAAGGATCATTAATAAATGGCGAAGCTCGAAAGAGTCTAAGCTTTATATTATTCCATAACACCTGTGAACTATTTGCCTTCTTGTCATGAGAAGGTACAACCTATACAAACATAACTGTAATGAATGTAATCTATTATAACATAATACAACTTTCAACAACGGATCTCTTGGCTCTCGCATCGATGAAGAACGCAGCAAACCTGTACTG
>1102:24714:13894__F_093
AAGTCGTAACAAGGTTTCCGTAGGTGAACCTGCGGAAGGATCATTAGAAATGTGCCGCAAGGCCTTATCTAACCACACACAACTGTGCACGCCTTCGGGCATAAACTATTTAACGGTAATGAATGTAACAAAGTTAACACAATACAACTTTCAACAACGGATCTCTAGGCTCTCGCATCGATGAAGAACGCAGTAAAATTCCTGTCTCTTATACACATCTCCGAGCCCACGAGACCTAGTCCTAT
>1103:11917:7592__F_125
AAGTCGTAACAAGGTTTCCGTAGGTGAACCTGCGGAAGGATCATTAAAGATTGGCCGAGAGGCCTTATCTCTATATCCCACATCTCTGTGAACCGTTGACCCTCGGGTCTATCTATACAAACATCAGTGTAATGAACGTAAATAACAATAACAAAACAAAACTTTCAACAACGGATCTCTTGGCTCTCGCATCGATGAAGAACGCAGTGAACAAAACTGTCTCTTATACACATCTCCGAGCCCAC
>1103:17387:4171__F_116
AAGTCGTAACAAGGTTTCCGTAGGTGAACCTGCGGAAGGATCATTAAAGATTGGCCGAAAGGCCTTATCATTATATCCCTCACCTCTGTGAACTGTGGACCCTCGGGTCTATTTTACAAACATCAGTGTAATGAACGTATATAACATTAACAAAACAAAACTTTCAACAACGGATCTCTTGGCTCTCGCATCGATGAAGAACGTAGTGAAGGTATCCTGTCTCTTATACACATCTCCGAGCCCA
>1103:19389:14981__F_135
AAGTCGTAACAAGGTATCTGTAGGTGAACCTGCAGATGGATCATTTCGATGAAAACCTTTTTTCTTGAGGTGTGGCTCGCACCTGTCTAACTAAATCGAGCTACCACATTTTAACACGGTTGCATCGGTTGGGTGTCTGTCAAGGAGTGCCACTTTGGTGCTCGGCGACGGCCTCAACACTTTTTTACACGAAACACTTTTGATGATCTAGGATTTGAATGAAAGTTCATTTTTTATGATGGAA
>1103:7352:14265__F_043
AAGTCGTAACAAGGTTTCCGTAGGTGAACCTGCGGAAGGATCATTAACGAAGAACGTCGCCCGCGCCTCGCTGCGCGGGCCTTCGCTTCTCACCCTGTGCATCGTGACCCTTTTTTTCGCGCTGAGCATGTCGAGGATGTCGAAATCATACAAAAGGCACAAAATGAAGCAACGGATCTCTTGGCTCTCGCATCGATGAAGAACGCAGCAAAGAACTGTCTCTTATACACATCTCCGAGCCCAC
>1103:9370:17084__F_012
AAGTCGTAACAAGGTTTCCGTAGGTGAACCTGCGGAAGGATCATTAGTGAATGCCCTCACGGGCTTAACTATCCAACCAACCTCTGTGAACTGTCGCCCTCGGGCGCTTCTATAACAAACTATAACTGTCATGAACGTCGTATACAAAAACAAACACAACTTTCAACAACGGATCTCTTGGCTCTCGCATCGATGAAGAACGTAGTGAACGAGACTGTCTCTTATACACATCTCCGAGCCCACG
>1104:14541:25574__F_124
AAGTCGTAACAAGGTTTCCGTAGGTGAACCTGCGGAAGGATCATTACCGAGAGTTGTAGGCTTCTGTCTACCATCTCTTACCCATGTCTTTTGCGTAATACACGTTTCCTCGGCAGGTCCGCCTGCCGCTAGGACAATTTAAACCATTTGCAGTTGCAGTCAGCGTCTGAAAAACTTAATAATTACAACTTTCAACAACGGATCTCTTGGTTCTGGCATCGATGAAGAACGTAGTAAAAC
>1104:20703:24385__F_001
AAGTCGTAACAAGGTTTCCGTAGGTGAACCTGCGGAAGGATCATTACATTCAGTAGCCCAGCTACTTGTTTACACCCTTGTTTTTTTTGCGTACCTATCGTTTCCTCGGCGGGCTTGCCTGCCGGTTGGACAACTTTATAACCTTTTTAAATCTTCAATCAGCGTCTGAACAATATACAATAATTACAACTTTCAACAACGGATCTCTTGGTTCTGGCATCGATGAAGAACGTAGTGAAGACCAC
>1104:24552:9926__F_050
AAGTCGTAACAAGGTTTCCGTAGGTGAACCTGCGGAAGGATCATTATTGATTGGTCGAAAGACCTTATCAGATTCTACCACCTCTGTGAACCGTTTGACCTCCGGGTCTAATATCAAACATCAGTGTAATGAACGTAAATCATATAACAAAACAAAACTTTCAACAACGGATCTCTTGGCTCTCGCATCGATGAAGAACGCAGTAAACAGCTGTCTCTTATACACATCTCCGAGCCCACGAGAC
>1104:27536:13886__F_125
AAGTCGTAACAAGGTTTCCGTAGGTGAACCTGCGGAAGGATCATTAATAAATGAGCGCAAGCTTTTATATTATCTTTCTACACCTGTGAACTATTTGCCTTCGGGCACTACAACAAACATAATGTAATGAATGTAAACTATTATAACAAAATTATAACTTTCAACAACGGATCTCTTGGCTCTCACATCGATGAAGAACGCAGCGAATGCGGCTGTCTCTTATACACATCTCCGAGCCCACGAG
>2101:11947:22961__F_093
AAGTCGTAACAAGTTTTCCGTAGGTGAACCTGCGGAAGGATCATTAATGAAATTCAAGGACGCTCTTTTTAGAGGTCCGACCAATTACATTTACCTTTACTCTGTGCACACACTACTCTTTACACCATTTTTTAACTCTATAGTTTTAAGAATGTAAAACAAGTCTCGAAAGAGCAACATAACAAAACAAAACTTTCGGCAACGGATCTCTTGGCTCTCGCATCGATGAAGAACGTAGTGAATCG
>2101:18953:21398__F_089
AAGTCGTAACAAGGTTTCCGTAGGTGAACCTGCGGAAGGATCATTATTGATTGGTCGAAAGACCTTATCAGATTCTACCACCTCTGTGAACTGTTGGACCTCCGGGTCTACAATCAAACATCAGTGTAACGAACGTAAGAGTATCTTAACGAAACAAAACTTTCAACAACGGATCTCTTGGCTCTCGCATCGATGAAGAACGTAGCAAATCCGCCCTGTCTCTTATACACATCTCCGAGCCCA
>2101:5613:8701__F_048
AAGTCGTAACAAGGTTTCCGTAGGTGAACCTGCGGAAGGATCATTAATGAAATGCAAGGGTGTTCTTTTTAGAAGCCCGACCCAAATCATTTTCACACTGTGCACTACACTATTTTACACCCATTTTAAACCCATTACAAGTTATAAGAATGTCAACAGTCTCTTAATTGAGCATAAACAAAACAAAACTTTCGACAACGGATCTCTTGGCTCCCACATCGATGAAGAACGCAGTAAAATTTA
>2103:10943:16860__F_014
AAGTCATAACAAGGTTTCCGTAGGTGAACCTGCGGAAGGATCATTATTGAATTCGGCCTTCTGGCCTTATACAACAAACACTGTGAACCGTGGCTTCGGCCCAAACTTGATGTCTTGAATGTAAACAAATGATAACAAATACAACTTTTAACAACGGATCTCTTGGCTCTCGCATCGATGAAGAACGCAGCAAACACCTGTCTCTTATACACATCTCCGAGCCCACGAGACGACTGTCAAT
>2104:12794:22484__F_016
AAGTCGTAACAAGGTCTCCGTAGGTGAACCTGCGGAGGGATCATTACCGAGTGAGGGTGGGCAACCACCCGACCTCCCAACCCTTTGTCGACCGTACCGCGTTGCCTCGGGGGTCCCGCTCGCGCGGGCCCCCGGAGGACCCAACCCAAACTCTGCGTCCTTGCGTCGGAGTCGAATGATAAATCAATCAAAACTTTCAACAACGGATCTCTTGGTTCTGGCATCGATGAAGAACGTAGTGAA
>2104:22148:15354__F_125
AAGTCGTAACAAGGTCTTCGTAGGTGAACCTGCGGAGGGATCATTAGTGATTTCCAGGGGAGTCCCTCTTCATCAGAGAAGGCCCCGTCACTATACCTTACACTTGTGCATTTGTCCTTTTTTTTTTTTTTTTTTAACTCTGTGCATTCGAAGCCGTCTTGTGATAAAACCTTTGATAAACGAAGAAAAACTTTCAGCAATGGATCTCTTGGCTCTCGCATCGATGAAGAACGCAGCAAA
>2104:25133:16099__F_044
AAGTCGTAACAAGGTTTCCGTAGGTGAACCTGCGGAAGGATCATTAATGATTGACCCTCTGGGTCTTATCTTAACATCCCTCACCTCTGTGAACCGTTTGACCTCTGGGTCTTACAAAAAACCATAACAAACATCAGTGTAAAGAACGTCTTGTTATCTTAACAAAAACAAAACTTTCAACAACGGATCTCTTGGCTCTCGCATCGATGAAGAACGTAGTGAATTGCTGTCTCTTATACACATCT
>1102:9753:22011__F_135
AAGTCGTAACAAGGTATCTGTAGGTGAACCTGCAGATGGATCATTTCGATGAAAACCTTTTTTCTTGAGGTGTGGCTCGCACCTGTCTAACTAAATCGAGCTACCACATTTTAACACGGTTGCATCGGTTGGCTGTCAAACAGTGCGCGCGGCGATTTATTTCGCCTCCCCGCGCATTGCCGAGACGGTCGACATTTACCAAAAACACTGTTGATACCATAGGATTTGAACGTAGATGAAACTCGAC
>1103:4447:17387__F_133
AAGTCGTAACAAGGTATCTGTAGGTGAACCTGCAGATGGATCATTTCGATGAAAACCTTTTTTCTGAGGTGTGGCTCGCACCTGTCCAACTAAACTTGAGCTACCTTTTTCAACACGGTTGCATCGGTTGGGTGGAGAGATCTGTCAAGTAGTGCCCATTCGGCACGGCGAGATGGATCCCCGCTCGACACTTTACACAAACACTTTTGATGATCTAGGATTTGAAAGTACAATCTCTGTGATGGAG
>1101:20129:10146__F_106
AAGTCGTAACAAGGTTTCCGTAGGTGAACCTGCGGAAGGATCATTATCCATCTTCAACCAGGTGCGGTCGCGGCCTCCAGGCAACTGGGTGGTTTCGCGCCGCATTCCTGCATCCTTTTTTTACGAGCACCTTTCGTTCTCCTTCGGCGGGGCAACCTGCCGCTGGAACTTAACAAAACCTTTTTTTTGCATCTAGCATTACCTGTTCTGATACAAACAATCGTTACAACTTTCAACAATGGATCC
>2104:23104:4128__F_125
AAGTCGTAACAAGGTTTCCGTAGGTGAACCTGCGGAAGGATCATTAGTGAATAAATAGGGTGTCCAACTTAACTTGGAACCCGACCTTCTCACATCTAACCCTGTGCATCTGTTTATTAGGCGAAAGCGGCTCTTCGGAGCTGTGGCAACCTATCAACTTACAAAACACGAGTCTATGAATGTATTTAATTTTTATAACAAATAAAAACTTTCAACAACGGATCTCTTGGCTCTCGCATCGATGAAGA
>1101:13149:6864__F_095
AAGTCGTAACAAGGTTTTCGTAGGTGAACCTGCGGAAGGATCATTAGTGAAGTTATCAGGGTGCTTTCATTAGGCCCGACTACACTTATTACACACTGTGCACTTGTTTATAAATTGATGGCTTGACTCACATCGAGCTGTCTCTTTATTTCATACACTTGTTAATGGAAAGAAGTTGATAGGATGTAATCAAATTGATTAAACGAAAGTACAACTTTCAGCAACGGATGTCTTGGCTCTCGCATC
>1101:10541:11790__F_106
AAGTCGTAACAAGGTCTCCGTAGGTGAACCTGCGGAGGGATCATTACACAAAAAAATATGAAGGCTGTACGCAGCTGAATTATTTTTCACCCATGTCTTTTGCGCACTTGTTGTTTCCTGGGCGGGTTCGCCCGCCACCAGGACCACACCATAAACCTTTTTTATGCAGTTGCAATCAGCGTCAGTAAAACAAGTAATTAATTTACAACTTTCAACAACGGATCTCTTGGTTCTGGCATCGATGA
>1101:22392:15352__F_049
AAGTCGTAACAAGGTTTCCGTAGGTGAACCTGCGGAAGGATCATTATGAATTAGTAGCTTGCTACTATGCTGGGGTAGACGGGAAAGTCCTGGCTGAAAAGTTAGTGTACCGGTACCTGTACCCCTATCATACCCTTGTCTTTTGAGTACTTATGTTTCCTTGGTAGGCTTGCCTGCCAAAAGGACAAACTTGAAACCTGTTTAAATATCAATCAGCGTCTGAAATTAAATTAATAAATTACAACT
>1104:10226:16141__F_024
AAGTCGTAACAAGGTATCTGTAGGTGAACCTGCAGATGGATCATTTCGATGAAAACCTTTTTTCTGAGGTGTGGCTCGCACCTGTCCAACTAAACTTGAGCTACCTTTTTCAACACGGTTGCATCGGTTGGGTGGAGATCTGTCAAGTAGCGCCAATTTTGGTGCCGCGCGATGGACCTCTCCGCTCGACACTTTACACAAACACTTTTGATGATCTAGGATTTGAAAGTACAATCTCTGTGATGG
>2101:22642:4093__F_111
AAGTCGTAACAAGGTTTCCGTAGGTGAACCTGCGGAAGGATCATTATTGAATTGTTTGTTTGAATTGGCTTAAAACCCCAATTCAGCAATACATATCCATAACACCTGTGCACTGTTGGATGAGCAAACTCGCAAGAGCGAGCAAGTCCACTTTTACACCAAACAATTTGTAACAAATGTAGTCTTATTATAACAATAATAAAACTTTCAACAACGGATCTCTTGGTTCTCGCATCGATGAAGAAC
>1104:16130:18641__F_097
AAGTCGTAACAAGGTTTCCGTAGGTGAACCTGCGGAAGGATCATTATTGAATTGTTTGTTTGAATTGGCTTAAAACCCCAATTCAACATCCATATCCATAACACCTGTGCACTGTTGGATGACCTAACTCGCAAGAGTCTGGAAGTCCACTTTTACACCAAACAATTTGTAACAAATGTAGTCTTATTATAACATAATAAAACTTTCAACAACGGATCTCTTGGTTCTCGCATCGATGAAGAACGC
>1104:15810:26340__F_133
AAGTCGTAACAAGGTTTCCGTAGGTGAACCTGCGGAAGGATCATTAATGAAATTCAAGGACGCTCTTTTTAGAGGTCCGACCAATTACATTTTACCTTTACTCTGTGCACACACTACTCTTTACACCATTTTTTAACTCTATAGTTTTAAGAATGTAAAACAAGTCTCGAAAGAGCAACATAACAAAACAAAACTTTCGGCAACGGATCTCTTGGCTCTCGCATCGATGAAGAACGCAGCAAAAAA
>2101:9162:22788__F_033
AAGTCGTAACAAGGTCTCCGTTGGTGAACCAGCGGAGGGATCATTATAGAGTTTTCTAAACTCCCAACCCATGTGAACTTACCATTGTTGCCTCGGCAGAAGCTGCTCGGTGCACCCTACCTTGGAACGGCCTACCCTGTAGCGCCTTACCCTGGAACGGCTTACCCTGTAACGGCTGCCGGTGGACTACCAAACTCTTGTTATTTTATTGTAATCTGAGCGTCTTATTTTAATAAGTCAAAACTTTCAA
>1101:10568:24661__F_086
AAGTCGTAACAAGGTATCTGTAGGTGAACCTGCAGATGGATCATCATTGATTACCACTTGCTCAGATTGTCCGGCCTCCGGGTCGTGACAGCTGGGCGCCAGGTGTGGCTCCGCACCTGTTCCAACTAAACCGGGCTACCATTTTCAACACTGTTGCATGGGTTGGCTGTCGAGTAGCGCAAGCTGCGAGGCGTCAACAAATTTAACACACACTAATGATAACTAGGATTTGAATGTCAACTGAT
>1103:15170:8390__F_109
AAGTCGTAACAAGGTTTCCGTAGGTGAACCTGCGGAAGGATCATTAAATTCAGTAGCTTGCTACTGTTAGGGGGGTCCGTTAGTCTGTATAGTATCACTACTGATGAGCAGCACGACCCTCTGTCTATACCCTTGTCTTTTGCGCACTCATGTTTCCTCGGCGGCTTGATACCCGCCGGCTGGATCAATCTATAACCTTTTTAATTTTCAATCAGCGTCTGAAAAACCTAATAATTACAACTTTCA
>1101:12787:1652__F_106
AAGTCGTAACAAGGTTTCCGTAGGTGAACCTGCGGAAGGATCATTAACCTTTCAAATCAGGGTGCGTCGCGGCCCCCGAGGAGCGGAAACAATCCTGGGGAGGTTTGCGGGGTCTTCGGACCCCCCTAACGCACGCACGACTGCCATCCTTACTTTACGAGCACCTTCTGTTCTCCCTCGGCGGGGCAACCTGCCGTTGGAACCGAATAAACTCTTTTTGCATCTAGCATTACCTGTTCCGAAAC
>1101:10414:6610__F_044
AAGTCGTAACAAGGTCTCCGTAGGTGAACCTGCGGAGGGATCATTACACAATAAACATATGAAGGCTGCACCGCCAACAGGCGGCAAGGCTGGAGTATTTTATTACCCTTGTCTTTTGCGCACTTGTTGTTTCCTGGGCGGGTTCGCCCGCCTCCAGGACCACATGATAAACCTTTTTTATGCAGTTGCAATCAGCGTCAGTACAACAAATGTAAATCATTTACAACTTTCAACAACGGATCTCT
>1101:10565:10686__F_050
AAGTCGTAACAAGGTCTCCGTAGGTGAACCTGCGGAGGGATCATTACACAATAACATATGAAGGCTGTACGCGGCTGCGCCCTCGGGCCAGTTGGCTGAGGCTGGAGTATTTATTACCCTTGTCTTTTGCGCACTTGTTGTTTCCTGGGCGGGTTCGCCCGCCACCAGGACCACATGATAAACCTTTTTTTATGCAGTTGCAATCAGCGTCAGTACAACAAATGTAAATCATTTACAACTTTCAA
>1101:12673:17779__F_109
AAGTCGTAACAAGGTCTCCGTTGGTGAACCAGCGGAGGGATCATTACCGAGTTTACAACTCCCAAACCCCTGTGAACATACCTATACGTTGCCTCGGCGGATCAGCCCGCGCCCCGTAAAACGGGACGGCCCGCCCGAGGACCCCTAAACTCTGTTTTTAGTGGAACTTCTGAGTAAAACAAACAAATAAATCAAAACTTTCAACAACGGATCTCTTGGTTCTGGCATCGATGAAGAACGCAGCA
>1101:10075:24665__F_097
AAGTCGTAACAAGGTCTCCGTAGGTGAACCTGCGGAGGGATCATTACCAGAAGACGCCTCGGCGGAAACGCCGGGGCCTTCGTCCAACCCTTTGTGAACGTATCTCTATTGCCCCGGGGGAACCCCGCCTGTCATGGGCGTGGGCCCCCGGTGGCCAACTCAAACTCTGTTTTTATTGCCGTCTGAGTAACAAACAAATCAAAACAAAACTTTCAACAACGGATCTCTTGGTTCTGGCATCGATG
>1104:25499:16786__F_106
AAGTCGTAACAAGGTCTCCGTAGGTGAACCTGCGGAGGGATCATTAAGATGCGCCCAGCCTCTGCACGCGGCGGCCCACCGGCTGCCGCGTGCACGCCCTGCATCCTCGATATTACAGCACCTTGCGTTCTCCTTCGGCGGGTCAGCCCGCCGTCGGATTCAAGATACACCCAATTTGCAAACAGCATGCGAATGCTGTCAGTAATGTTTATACCCGTTCAGAAACAAACAATCGTTACAACTTTC
>2102:26122:22894__F_091
AAGTCGTAACAAGGTTTCCGTAGGTGAACCTGCGGAAGGATCATTAGAGAATAAACTATGGAGGTGGGCGTCGACGCCGTAAGGCTAGACCCCGCTTCTTTATCCACACACCTGTGCACTGTAGAGCCTTGACGCAAGTCTTGGTTCGCCCTTTATACAAACATTAGTAGTCCTAAACGTAACGTCTTATTATAACCTAATAAAACTTTCAACAACGGATCTCTTGGCTCTCGCATCGATGAAGAA
>1101:11528:3844__F_122
AAGTCGTAACAAGGTTTTCGTAGGTGAACCTGCGGAAGGATCATTAGTGAAGTCTTTAAGAACGCTCGCAAGAGGTTCGACTACACTTTATCATAACACTGTGAACTTGAAATTCGTAACTTGTCTTTCGGGACTCGTTCGAAACCCTTAGTCTTATTAAACCAGTCTTGAATGTAAACCTTTGATTAAAACGAAAGTAACAACTTTCAGCAACGGATTTCTTGGCTCTCGCATCGATGAAGAAC
>1101:13049:21915__F_019
AAGTCGTAACAAGGTCTCCGTAGGTGAACCTGCGGAGGGATCATTACACAATATGAAAGCGGGCTGGGACCTTACTTCGGTGAGGGCTCCAGCTTGTCTGAATTATTCACCCATGTCTTTTGCGCACTTCTTGTTTCCTGGGCGGGTTCGCCCGCCACCAGGACCAAACCATAAACCTTTTTGTAATTGCAATCAGCGTCAGTAAACAATGTAATTATTACAACTTTCAACAACGGATCTCTTGG
>1101:16579:14053__F_049
AAGTCGTAACAAGGTTTCCGTAGGTGAACCTGCGGAAGGATCATTATTGAATGAATGTAGAGTCGGTTGTAGCTGGCCTCCTTTGGGGAGCATGTGCACACCTTCTCTTTCATCCACACACCCCTGTGCACCTGTGAGACAGAGACTTGCTCCTTTAATTAGGACAGCTTTCTGTCTGCTTCACATAAAACCATATTATTAAATTTTGAATGTAATTGATGTAACGCATCTAATACAAAGTTTCA
>1103:19680:14209__F_014
AAGTCGTAACAAGGTTTCCGTAGGTGAACCTGCGGAAGGATCATTAGAGAATTTTGGTCAGCTGAAAAGCTTTCCTATAATACTTTATTCCATAAACACCTGTGCACCTTTTTTTTAAATGAGTTTGTTATTAGGAAGACGTCGTTTGTGATTAATAGCTCGGTCTAACCGGCGAACATCCACTCTGCGTCTCTCTGATGATGAGCTTTTTTTACCTACAAACATATTAGTCTTTGAATGTAAAAT
>1101:12540:16287__F_044
AAGTCGTAACAAGGTTTCCGTAGGTGAACCTGCGGAAGGATCATTACCGAGTGAGGGCCCTCTGGGTCCAACCTCCCACCCGTGTTTATCGTACCTTGTTGCTTCGGCGAGCCCGCCTCACGGCCGCCGGGGGGCATCCGCCCCCGGGCCCGCGCTCGCCGAAGACACCATTGAACTCTGTCTGAAGATTGCAGTCTGAGTGATTAACTAAATCAGTTAAAACTTTCAACAACGGATCTCTTGGT
>1101:11069:8906__F_095
AAGTCGTAACAAGGTCTCCGTAGGTGAACCTGCGGAGGGATCATTACCAGAAGCCGCGCCGGCCGCAACGCCGGCGCCTTCGCCCAACCCTTTGTGAATTACGTCCGATTTCCCCGGGGGGACCGCCTGCCCTGCGCGCGCGGCCCCCCGGCGGACCCCTCCAACTCGTGTTGTACCTGCAGTCCGAGTCTTATGAGAAATCAAACAAAAACTTTCAACAACGGATCTCTTGGTTCTGGCATCGA
>1101:15093:25998__F_079
AAGTCGTAACAAGGTTTCCGTAGGTGAACCTGCGGAAGGATCATTAATGAATTGAAAAGGACGTTCTCTTTAGAAGTCCGACCCAACTTCATTCTCACCCACACTGTGCACACACACACACTTTACACACCCACACCTTTAAAACTCGTATAATAAGTCTTACAAGGATGTAAAAGTCTCTTAATTGAGCATAAACATATAAATAAAACTTTCAGCAACGGATCTCTTGGCTCTCGCATCGATGA
>1101:12990:2258__F_135
AAGTCGTAACAAGGTTTCCGTAGGTGAACCTGCGGAAGGATCATTAATGAATTTTTAGGGCGCTCTTTTTAGAGGTCCGACCAATTTCATTTCCACACACCGTGAACACACTTCATTTTTTACACACAATTTATAAACACACAAGTCTATAAGAATGTATAAAGTCTCTTAATTGAGCATAAAGTTATAATACAACTTTCGGCAACGGATCTCTTGGCTCTCGCATCGATGAAGAACGCAGTAAA
>2104:6779:6767__F_089
AAGTCGTAACAAGGTTTCCGTAGGTTAACCTGCGGAAGGATCATTATTGAATAAATCTGGCGTGGGTTGTCGCTGGCTCTCTGGAGCATGTGCACACCTTCGTCACCTTTATCTATCCACCTGTGCACACATTGTAGTCCTGGATACCTCTCGCTGTAAAGGCGGATGCGGAGCTTGCTGGCTTGTCTGGCTTGCTCTGAATTTCCAGGTCTATGCTTTTTATCACACACCCCAAACGAATGTTAC
>1101:11815:12276__F_049
AAGTCGTAACAAGGTTTCCGTAGGTGAACCTGCGGAAGGATCATTACCGAGTTAGGGTTCTCTGAAAACGAAGCCCGACCTCCCAACCCTGTGTTTATACCGACCACTGTTGCTTCGGCGGACCGCCTCTCCTCCCTGTTTACCAGGAGGGTTGTGGGCGCCGGGGGCGAGAGATCGCCCCTGGAGCGCGTCCGTCGACGGCCATCAAACAAACTCTTTTTAGAAACCACCTTCTGAAAACCTTT
>1101:17738:15152__F_019
AAGTCGTAACAAGGTCTCCGTAGGTGAACCTGCGGAGGGATCATTAAACGAAACAAACCCTCCCCTCGGGCTCCGGCCCGGCGGGAGGGCCAGTCTCAAACCCTTTGTCGTCCGACTATGTTGCCTCGGGGGAGACCCTGCCTCCGGGCGGGTGGCACCCCGGTGGACCAAACCAAACTCTTGCGTAACATGTCGTCTGAGTCGATTTAAACAAATAAATCAAAACTTTCAACAACGGATCTCTT
>1101:12570:9725__F_002
AAGTCGTAACAAGGTTTCCGTAGGTGAACCTGCGGAAGGATCATTACCTTTGGCTGCCGTGAGCGCTTCGGCGTGAGCGACAGTCATTCTATAGTGACGCCTCCGTGTCCGGGAAACCGGCGCGGGGCTGACCTAACCCTTCTCTACGAGTACCTATTATTCTCCTTCGGCGGGGTCTACCCGCCGCTGGAACTTAAGAACCAACTTGCATTTAGCATTACCTGTTCTGATAACAATTAATTATT
>2101:9278:9499__F_114
AAGTCGTAACAAGGTCTCCGTAGGTGAACCTGCGGAGGGATCATTACACAAATGAAAATATGAAGGCCCTTCAAACCGGCTGGATTATTTTTCTTCACCCTTGTCTTTTGCGCACTTGTTGTTTCCTGGGCGGGTTCGCTCGCCACCAGGACCACACCATAAACCTTTTTGTTAATGCAATCAGCGTCAGTAAAAAGTAATAATTATTTTACAACTTTCAACAACGGATCTCTTGGTTCTGGCATC
>1103:21006:20459__F_098
AAGTCGTAACAAGGTTTCCGTAGGTGAACCTGCGGAAGGATCATTAACCGTTACAAACAGTGTGTGATGCGGCCGCCGAGGTGAATAGCCTCTGGTTGGTATGGGGTTCGCCCCTTCACGCTCACGCGTCTGCCATCCTTACTTTACGAGCACCTTCTGTTCTCCCTCGGCAAGGGCCTCGCCCTGCCGTTGGAACTACAAAACTCTTTTTTGCATCTAGCATTACCTGTTCCGACAAAAACAATC
>1101:11785:16607__F_117
AAGTCGTAACAAGGTTTCCGTAGGTGAACCTGCGGAAGGATCATTATTGAATAAACCTGATGTGGTTGTTGCTGGCTCTCTCGGGAGTATGTGCACGCCCGTCATCTTTATATTTCCACCTGTGCACCTTTTGTAGACCCGCGCGACTTGAGCAATCAAGTCAAGTAGGCCTACGTTTTATCATATACCCCATAGTATGTATCAGAATGTATCAGTGGGCTTTGTGCCTATAAACACTATACAAC
>1104:24053:23002__F_005
AAGTCGTAACAAGGTTTCCGTAGGTGAACCTGCGGAAGGATCATTACCGAGTTAGGGTGCTTCTCAGCGCCCGACCTCCCAACCCTTTGTCTATGATACCATACAGTTGCTTCGGCGTGCCGAGGGTTAAGACTCTCGCCGGACTTCCAGTCGGGAGCGTGCACGTCGACGGCCTCACTAAACTATTGAACCCAAAACCTGTCGTCTGAACATTTGTGATTACTATAATCAAAAACAAAACTTTCA
>1101:15726:22987__F_072
AAGTCGTAACAAGGTTTCCGTAGGTGAACCTGCGGAAGGATCATTAATGAAGTCTGGGCTTCGGCCCTCTCTCTTCTACACACTTGTGAACTTACACCGTTGCTTTGGCAGGTTTCCGGAGGGGCGTGAGCCCTGAAGGTCAGGTCGGAAGACGCCTGCCGAAGACACTTATCCACCCTTTTTTATTGTCTGAATCTTGTTTATAACAAATAAAATAAAACTTTCAACAATGGATCTCTTGGCTC
>1101:16627:24261__F_102
AAGTCGTAACAAGGTTTCCGTAGGTGAACCTGCGGAAGGATCATTAGTGATTTTAACCATGGCCGAGAGGCTGGGGCGCGCAGGAGGGTTGCCTTTCGAGGTGCTGCTCGGCCGTCCGAATATCTAACCAAAAACAAACTGTGCACGCCTTTGGGCATTACAAACCATTAGTATTGAATGTAAAACAAACAAGTTAATACAACTTTCAACAACGGATCTCTTGGCTCTCGCATCGATGAAGAACG
>1101:19831:18953__F_106
AAGTCGTAACAAGGTTTCCGTAGGTGAACCTGCGGAAGGATCATTAACGAGTTTTGAAAGGGGTTGTAGCTGGCTTCAAACGAGGCATGTGCACACCCTGCTCATCCACTCTCAACCTCTGTGCACTTGTTGTAGGTCGGCGGAAAGGCTCGGTGGTAACACTGAGTCTGGAAACCTTCCTATGTTTTATTACAAACGCTTCAGTTAAAGAATGTTACTCTGCGTATAACGCATCTATATACAAC
>1101:14393:6922__F_106
AAGTCGTAACAAGGTTTCCGTAGGTGAACCTGCGGAAGGATCATTATGAATCAGTAGCTTGCTACTGCGCTGGGGGAGATGGGAAAGTCCTGGCTGAAAAGCTGGTGTACCGGTACCTGCACCCCTATCATACCCTTGTCTTTTGAGTACTTATGTTTCCTTGGTGGGCTTGCCTGCCGACAGGACAAACTTTAAACCTTTTTAAATATCAATCAGCGTCTGAAAAATAATTAATAATTACAACT
>1101:18538:7699__F_014
AAGTCGTAACAAGGTCTCCGTAGGTGAACCTGCGGAGGGATCATTAATGAGAACTTGCCCTAACGGGTAGATCTCCCACCCTTTGTTAACCAAACATTGTTGCTTTGTCTGGCCCGACCCTCGGGTCCGCCGGCCTTCGGGCTGGTCAGCGCCGGACAGAGGAAACTAAAACCTTTATCGCTGTCGTCAGAGTACTATATAATAGTTAAAACTTTCAACAACGGATCTCTTGGTTCTGGCATCGA
>1101:18326:6248__F_014
AAGTCGTAACAAGGTTTCCGTAGGTGAACCTGCGGAAGGATCATTAACGAGGTAGGGCCTCCTTCGGGAGCCCGAACTCCCCACCCTTTGCTGCTGCGAATCACGTTGCTTCGGCGGGACCTCCCCCCCTCGAGAGGGGGGCGGGGGGCCGGGCCACCGCGCCCGGACAGCGCCCGCCGGGGGACCGAACCAACTCTTGTCTTGTGAAACCTTTGCAGTCGGAGTACAACCGTACAATCAAATCA
>1101:14448:27982__F_019
AAGTCGTAACAAGGTTTCCGTAGGTGAACCTGCGGAAGGATCATTACCGAGTTTAGGGTCTGGCGCCTTTTGGTGTTGGCCCGAACCTCCCAACCCTTTGCCTACTTGACCTACGTTGCTTCGGCGGACCGAGTCCCAGGGCCCTAAACACGCCCTGGGACCGCCGGGGGGATTAACCTCCCTCTGGAGCGTCCGTCCGCCGATGGCCCACAATTCAAACTCTTGTACTGAACCACGTCGTCTGA
>2101:7964:16634__F_031
AAGTCGTAACAAGGTTTCCGTAGGTGAACCTGCGGAAGGATCATTACCGAGTGGCCCAAGTCCGCAAGGACCGGTTACCCGACCTCTTGTCATTTGCTCTGGGGTCGCCGGCAAGGTTCGGCCCGCACTTCCTCCATGTGGGGTTGGGCGGGTCGCGCCGAACTGGCGGCCTCAGCTTCGATAACTTCGGCGGAAGTGGTAGGTTCGACCTGCCCGCCGCCGGCCGTATTCAACCTGCAAGTAATT
>1101:26660:18565__F_023
AAGTCGTAACAAGGTTTCCGTAGGTGAACCTGCGGAAGGATCATTACAATTCAGTAGCTTGCTACTGTTAGGAGGTTGCTTTAAGCCCGTATAGTTTTACTACTGATGAGCGGCAGGCCCTCTGACTGTACCCTTGTCTTTTGCGCACCCAAGTTTCCTTGGTGGGCTAGCCCGCCAACTGGACAACACTATAACCTTTTTTAATTATCAATCAGCGTCTGAAAACAATGTAATAATTACAACTT
>1101:17973:14889__F_066
AAGTCGTAACAAGGTTTCCGTAGGTGAACCTGCGGAAGGATCATTAACGAGTCTTGAAAGCGAGAGTCTGTAGCTGGTGCGGAAACGCACATGTGCCCGGCTTTTCGTGCTCAATCCACTCAACCCCTGTGCACCTTTGCGAAGCTATATAGTAGTCTTTTCTTTTCTTTCTGGCCGTGTCTGAACCGTGGTCAAAAGCGGTTTTGTTGGCTGGATTAGAGAAGGGGGGGCGAACGCTTCGAGTT
>1101:12907:21492__F_026
AAGTCGTAACAAGGTTTCCGTAGGTGAACCTGCGGAAGGATCATTAATGAAATTATGACTGGGGTTGTCGCTGGCCTATAAAACGGCATGTGCACGCTCCTTTCACAATCCACACACACCTGTGCACCTTCGCGGGGGTCTTCTCTCTTCGGAGAGGAGGCTCGCGTCCCTTTACACACCCTTTGTATGTCTTAAGAATGTCTACTCGATGTAATAAAACGCATCTAATACAACTTTCAACAACG
>1101:14259:7811__F_104
AAGTCGTAACAAGGTTTCCGTAGGTGAACCTGCGGAAGGATCATTAACGAGTTTTGAAGTGGGCTTGATGCTGGCTTGTAACAGAGCACTGTGCTCAGCCCCGCTCCAATCCATTCAACCCCTGTGCACTATTCGGAGTGTTGCAAGCTGAGACAATGTGGGGAGTGGTCCCGGTTGTATTTCTAATGCGACTTGGGCTTACTTTCAAACGGTCAAGGCTTGTCCTCCGGTTTATATTACAAACA
>1101:19433:22571__F_128
AAGTCGTAACAAGGTTTCCGTAGGTGAACCTGCGGAAGGATCATTACCGAGTTTAGGGTCTTGCGTCCACGAACCACTCGTGGCGCGCCCGAATCTCCCAACCCTTTGTCTACCTGACCGACGTTGCTTCGGCGGACCGTGCTCCCCCTTTCCCACAAGGAGGGGGGAAGCCGCCGGATGCCCCTGCCAGGGCGTCTGGAGCGTCTCGTCCGCCGACGGCCAACCACAAAACTCTTGTACCAAAC
>1101:14727:27672__F_115
AAGTCGTAACAAGGTTTCCGTAGGTGAACCTGCGGAAGGATCATTACCGAGTTAGGGTGCTTCTCAGCGCCCGACCTCCCAACCCTTTGTCTATGATACCTTACAGTTGCTTCGGCGTGCCGAGGAGCTCGCTTCTCGCCTGGGACCCGTGCCCGGGAGCGCGCCCGCCGATGGCCTCAACTTAACACTTGAACCCAAACCCTGTCGTCTGAAAACTTGTGATTACTATAATCAAAAACAAAACT
>2104:11957:10158__F_102
AAGTCGTAACAAGGTTTCCGTAGGTGAACCTGCGGAAGGATCATTAATGAAGTCTGGGCTTCGGCCCTCTCTCTTCTACACACTTGTGAACTTACACCGTTGCTTTGGCAGGTCTCCGGACGGGCGTCAGCCCCGAAGGTCAGGTCGAGAGACGCTTGCCAAAGACACTTATCCACCCTTTTTTATTGTCTGAATCTTGTTTATAACAAATAAAATAAAACTTTCAACAATGGATCTCTTGGCTCT
>1101:22858:10152__F_026
AAGTCGTAACAAGGTTTCCGTAGGTGAACCTGCGGAAGGATCATTACACTCAGTAGATCTCTACTGGTCGGGAGAGCGGAAAGCCCGCCGAATAGCCTTCGGCAGCTGGCGCGCGAGTACGCTCTCTGTCTGCACCCTTGTCTTTTTGCGTACTCATGTTTCCTCGGCGGGCTCGCCCGCCGTTTGGACACCTCAACCACCTTTTTGAATTTTCAATCAGCGTCTGAATAACCTTAATAATTACA
>1101:11058:14236__F_127
AAGTCGTAACAAGGTATCTGTAGGTGAACCTGCAGATGGATCATCATTGATTACCACTTGCTCAGATTGTCCGGCCTCCGGGTCGTGGCAGCTGGGCGCCAGGTGTGGCTCCGCACCTGTCCCAACTAAACTGGGCTACCATTTTGAACACTGTTGCAAGGGTTGGCTGTCGAGTAGCGCAAGCTACCAGGCGTCCAACAAATTTAACACACACTAATGATATCTAGGATTTGAATGTCAACTGA
>1101:18322:28499__F_083
AAGTCGTAACAAGGTTTCCGTAGGTGAACCTGCGGAAGGATCATTACACTCAGTAGATTTCTACTGCTCGGGGGGAGCGGAAAGTGCTTTTGCACGAGTACGCTCTCTTTCTGAAACCCTTGTCTTTTTGCGTACTTCTGTTTCCTCGGCGGGTTCGCCCGCCGGCTGGACAACTCAATAACCTTTTTAATTTTCAATCAGCGTCTGAATAATTATAATAATTACAACTTTCAACAACGGATCTC
>1101:10184:18187__F_032
AAGTCGTAACAAGGTTTCCGTAGGTGAACCTGCGGAAGGATCATTACCGAGTTAGGGTTGCCTTTTAGGTGCCCGACCTCCCAACCCTTTGTCTATGTTACCTCAGTTGCTTCGGTGGGCCGGACTCGACCAACCGGTCCTGACCGCCGGCCTGGAGATTTCCAGGTTGGAGAGCTGCCCGCCGATGGCCCAAACCAAAACTCTTGTACCTAAACGTGTCGTCTGAACAGTACTTGATATTGAAT
>1101:19909:20609__F_116
AAGTCGTAACAAGGTATCTGTAGGTGAACCTGCAGATGGATCATTTCGATGAAAACCTTTTTTCTGAGGTGTGGCTCGCACCTGTCCAACTAAACTGGGCTACCATTTTCAACACGGTTGCATCGGTTGGGCCTGTCAAGGAGTGCCATTTTGGCGCTTCGAGACGGACTCGACACTTTACACAAAACACTTTTGATGATCTAGGATTTGAATGAAAGTCCATTTTTTATGATGGAACCGACTGG
>1101:13228:10704__F_086
AAGTCGTAACAAGGTTTCCGTAGGTGAACCTGCGGAAGGATCATTAACGAGTTTTGAAAGCGGAGGCTTGTTGCTGGTGCGGAAACGTACATGTGCGCGGCCTTTGTGCTCAATCCACTCAACCCCTGTGCACCTTGCGAAGCTAGTAGCTTCTCTCTCTCTCTCTCTCTCTGTCTGCTCGTTCTGTATCCTCTTTGACTGGTATGTAAGAGCCCTGCCTTGTGCGGGTTCGAACTTAACTCGGT
>1102:21910:6408__F_002
AAGTCGTAACAAGGTCTCCGTTGGTGAACCAGCGGAGGGATCATTACAGAGTTATCCAACTCCCAAACCCATGTGAACTTATCTCTTTGTTGCCTCGGCGCAAGCTACCCGGGACCCAGCGCCCCGGGCGGCCCGCCGGCGGACAAACCAAACTCTTGTTATTCAATGGATTATCTGAGCGTCTTATTTAATAAGTCAAAACTTTCAACAACGGATCTCTTGGTTCTGGCATCGATGAAGAACGC
>1101:16717:2493__F_029
AAGTCATAACAAGGTTTCTGTAGGTGAACCTGCAGAAGGATCATTAGAGAATTTTTAGGGATTGATTTCGATCTTCCCGAACCTTTTTTTCTTATCCTAAACACCTGTGCATCGTGGAGTGTATGTAATAGTACGCTCCACAATTCTTATCACACAAACTCTATGTTTTTTTGAACGTAAAACAAGTGTTAATTTTATTTAACCAAATAACAAATTAATAACTTTTGACAACGGATCTCTTGGTT
>1101:19374:5350__F_116
AAGTCGTAACAAGGTTTCCGTAGGTGAACCTGCGGAAGGATCATTATTGAATTCAAATGCAGACGCTGAGCTATCTCGTCAAGAGCATGTGCCCGCCGACGCATATATTCAACCACCTGTGAACCTCTTGTAGATCTGAGAATATTTCTCAAGGAAACTTGGACGTAGAGCTTGCTGGCTTCATCAGAGGTCGACTGCTCTTGCTTCTCAGATCTATGTTTTTCATATACCCCGTAATATTTTAT
>1101:15836:16874__F_112
AAGTCGTAACAAGGTCTCCGTAGGTGAACCTGCGGAGGGATCATTACTGAGTGAGGGCCCTCGCGGTCCGACCTCCAACCCCATGTTTTCCGACTCTGTTGCCTCGGGGGCGACCCGGCCCTCTTCGGCGCCGGGGCCCCCGGTGGACCCCTCAACTCTGCATCTTTGCGTCCGAGTCAATATTTGAATCAATCAAAACTTTCAACAACGGATCTCTTGGTTCTGGCATCGATGAAGAACGCAGT
>1101:20702:16455__F_031
AAGTCGTAACAAGGTCTCCGTTGGTGAACCAGCGGAGGGATCATTACTGAGTGTAAAAACTCCCAACCCTTTGTGAACATACCTCTGTTGCTTCGGCGGATGCGCCCCGGGCGCGCCTCCTAGGAGGCGTGCCCCGGAACCAGGCGCCCGCCGGGGGACCTACAAACTCTTGTATTCCTAGCGGATCTCTGAGTGTGATTTAAACAAATCAAATCAAAACTTTCAACAACGGATCTCTTGGCTCT
>1101:18901:8322__F_085
AAGTCGTAACAAGGTTTCCGTAGGTGAACCTGCGGAAGGATCATTAATGAAAAACAAGTCTCATTGAGCGCTTGGTCTGGGATTGCTGCTGGCCTTCATCGTCACGTGCACGTCTCTGCCTTGCGCTTGTGGGGCTCAACCTTCATCCACCTGTGCACCCTCGTAGGTCTGGATACCTCTCGCAGATTGACTTCTGCGGATTGGAAGGTGCGCTTCACTGCGCTCCCTCTGCTGTCCAGGCCTAT
>1101:12062:22881__F_005
AAGTCGTAACAAGGTTTCCGTAGGTGAACCTGCGGAAGGATCATTATTGAATTTAATGTAGAGTTGGTTGTTGCTGGCCCAATTTAAATATTTGGGCATGTGCACACCTTCTCTTTCATCCACACACACCTGTGCACCTGTGAGGCAGAAGTGGGACTTTGAATTCAATTTAATTGTACCCTCTGTCTACTCAATCCACACAAACCCAATTTATTTTAAAATGAATGTAACTGGATGTAACGCAT
>1101:21825:20510__F_114
AAGTCGTAACAAGGTCTCCGTTGGTGAACCAGCGGAGGGATCATTATAGAGTTATCAAAACTCCCAAACCCATGCGAACTTACCATCGTTGCCTCGGCGGGACCTACCCTGTACCTACCCTGGAGCGGCGCTACGCTGTAGCGCTTACCCTGGAATGGGATACCCGGTACCGTGCCGCCGGTGGATTTTTAAACTCTTGTCATTCCAGTGGAATCTGAGCGTCTTATTAAATAAGTCAAAACTTT
>1101:23064:15807__F_132
AAGTCGTAACAAGGTTTCCGTAGGTGAACCTGCGGAAGGATCATTAACCGTTACAAACAGTGTGTGCTGCGGCCCCCGAGGTGAGGCAACGAGCCTTCGGGAGGTCTGGGGTCCGCCCCTTCACGCGCACGCGTCTGCCATCCTTACTTTACGAGCACCTTCTGTTCTCCCTCGGCATGCGTCCTGCGCTGCCGTTGGAATTACAAAACTCTTTTTTGCATCTAGCATTACCTGTTCCGACAATA
>1101:20659:15377__F_112
AAGTCGTAACAAGGTCTCCGTAGGTGAACCTGCGGAGGGATCATTACACAAATATGAAAGCAGGCCCTCACTGGGGCGTAACCTCACGCCGTGTCCGCAATGGTGCATTCGCCGTTGTGCTGACGCGGCGGCGGGGTACGTTCTTTTGAGCCAGTCTGACTCCATATTCACCCATGTCTTTTGCGTACTACTTGTTTCCTTGGCGGGTTCGCCCGCCAATAGGACCCAATTAAACCTTTTTTGTA
>1102:21117:11707__F_122
AAGTCGTAACAAGGTTTCCGTAGGTGAACCTGCGGAAGGATCATTACCGAGTTAGGGTCTCCTCCGTGAGGCCCGACCTCCCAACCCCGTGTCTAATAAACCTGTTTGTGTTGCTTCGGCGGACCGGCAGTTACCCACCCCCACACCCGCGGGAGGGAGACCGTCGCCGGGGGATTCCACGGTCTCACGACCGCCTCTGGAGAGCGTCCGCCGATGGCCCCAACCAAATAACTACCAAACCCAAA
>1101:5986:16052__F_011
AAGTCGTAACAAGGTCTCCGTAGGGTGAGTTATCAACGACACCAATCAAATTATCAATCAAATGCTAACTAAAGTCCAGTGAACCTGCGGAGGGATCATTATCGAGCGAGGGCCCCTGGCCCGACCTCCAACCCCTTGAAATTCAGACCGTGTTGCCTCGGGGGTGACCCGGACGTTTCGGCGTCGGGGCCCCCGGTGGACCCCTCAACTCTGCATCTTTGCGTCGGGTTAAACAAGTTAAATTA
>1102:15563:5507__F_042
AAGTCATAACAAGGTTTCTGTAGGTGAACCTGCAGAAGGATCATTAAAGAATTTGAGCAAATGCGCTCTGCGCATTGCACACCTCGTGTGTGTGATGCGCATCTCTTTATCTTCCACACCAAACTACGGAGAGTCGACTTATGTTGACTTGTCCGGAAGGGATGGGTAGTTTCGACTACCTGTTCCGCCCTCTTTTAAACTCATACATATAATGAATGTTCAACCTATTGTCTTCGGACATGAAT
>1101:13376:29108__F_117
AAGTCGTAACAAGGTTTCCGTAGGTGAACCTGCGGAAGGATCATTATCGAGTTTTGAAACGGGTTGTAGCTGGCCTTCTTTGGCACCGTGCACGCCCTGCTCATCCACTCTACACCTGTGCACTTACTGTAGGTTTCAGACGCGATGCGAGTTTAGGCTCGCGGAGCTTATGGGGCTTACGTTTCAACCACAAACGCTTCAGTATCAGAATGTGTATCGCGATGTAACGCATCTAAATACAACTT
>1101:20248:7898__F_063
AAGTCGTAACAAGGTTTCCGTAGGTGAACCTGCGGAAGGATCATTATTGAATAAATCTGACTTGTTGTCGCTGGCTCTCCGGAGCATGTGCACGCTTGTCACCTTTATCTTTCCACCTGTGAACACACTGTAGTCCTGGATACCACTCGCCGCAAGGCGGATGCGAAGTCTGCTTCGGCTTACTTCGAATTTCCAGGTCTATGATTTTACAAACCCCAATGAATGTTACAGAATGTTATCATCAG
>1101:22239:19769__F_016
AAGTCGTAACAAGGTCTCCGTTGGTGAACCAGCGGAGGGATCATTACCGAGTTTACAAACTCCCAACCCATGTGTATTTACCTTTACGTTGCTTCGGCGGGATCGCCCCGGGCTCTGCTCCGGATCAAGGCGCCCGCCGGAGGACCCAAACTCTTGTTTTTACAGTGGTATCTTCTGAGTAATATAAACAAATAATCAAAACTTTCAACAACGGATCTCTTGGTTCTGGCATCGATGAAGAACGC
>1102:11997:12106__F_104
AAGTCGTAACAAGGTTTCCGTAGGTGAACCTGCGGAAGGATCATTACAAAATAATCCCGGTGCTTCGGCGCTGACTTATTTACACCCTTTGCCTATGTGTACCCCTATCGCTTCCTCGGCAGGCTTGCCTGCCGCCAGGAACCAACCAAACCCTTTGCATTATATACAAAAACTTCTGACAACAAACTAAATAATCAAAACTTTCAACAATGGATCTCTTGGTTCTGGCATCGATGAAGAACGCA
>1101:14743:13398__F_135
AAGTCGTAACAAGGTCTCCGTAGGTGAACCTGCGGAGGGATCATTACCGAGTGGAGGGCGCTCCGGCGCCCGACCTCCCAACCCTTTGATTTGATCAAGACCTCCTTCTGCCTCGGGGGCGACCCGGCCTTCGGGCCACGGTCCCCCCGGCCGGCACCCAATCCAACCCTGCATCAATTGTCGTCTGAGTGAAAAAGTTAAATCTAAACAAAACTTTCAACAACGGATCTCTTGGTTCTGGCATC
>2101:15221:3961__F_124
AAGTCGTAACAAGGTTGCCGTAGGTGAACCTTCGGCAGGATCATTACCGAGATAGGGTCCCCCCGGGGGCCCGACCTCCCCACCCTCTGCTGTCGCGAAAACGTTGCTTCGGCGTGGCCCGCCCCCCGGGGCGGCCGGGCTCTACGGCCCGGACGGCGCCCGCCGGAGGACAACCAACTCTTGTTTGAAAACCTGACGTCGGAGTACAAACCGTACAATCATATCAAAACTTTCAACAACGGATC
>1102:16860:7282__F_016
AAGTCGTAACAAGGTCTCCGTTGGTGAACCAGCGGAGGGATCATTGCTGGAACTGTGTCCGCAAGGACACAACCCCAGATACCCTTTGTGAACTTATTCTTATATCGTTGCCTCGGCGCTGAGCTGGGGGCTTCTTTCCAAGGAGCTCTCCCATGGTCTCTCGGGACGATGGAGCAAGCCCGCCGGCGGCCCTTCTAAACTCTTGTTTTTATTACGTATCTCTTCTGAGTTATTCAAAACAAAAT
>1101:14595:18379__F_082
AAGTCGTAACAAGGTTTCCGTAGGTGAACCTGCGGAAGGATCATTACCGAGTTAGGGTGTCGCCTCGGCGCGCCCGACCTCCCAACCCTTTGTCTACCTTACCACAACGTTGCTTCGGCAGGCCCGCCGACCCCTAGAGTCCGCTCTGGGGCGAGGCCGCCGGGGGCTCTGTGCCCCGGGCCCGCGCCTGTCGATGGCCCCTCTTAAACTCATGTCTAAACGTGTCGTCTGAGTAATAATTATAA
>1102:28152:16620__F_031
AAGTCGTAACAAGGTTTCCGTAGGTGAACCTGCGGAAGGATCATTATCGATTCAACGAAGTGCCCGTGAGTTGTGCTGGCCTCTCGGGGCATGTGCACGCTTCATGGGTCTTCACACATCCACACCTGTGAACCAATTGTAGGTCTTTCGGGACCTATGTCTTCTCATAACACACTGTATGTCTAGAATGTCATTATGATTATCGTCTGCTTCCTTTGTGGAGTTGGGCTGATAAGATAAACAAT
>1103:3855:16491__F_048
AAGTCGTAACAAGGTTTCCGTAGGTGAACCTGCGGAAGGATCATTACCGAGTTTTGAAAGGGGGACTTGAGCTGGCCTCTCGGGGCAAGTGCTCGGTCCTCTGCTCAATCCATCTACCCCTGTGCACCTATTGTGGGTACTATGTCGCGGAAGGCGGGCTGGCTAACGGCCTTTCGGATGCGCATATACTCATGTTTTACACACTACGCATGTCCTAGAATGTCTTTTTTGCGATAATCGCATGT
>2102:17761:5000__F_113
AAGTCGTAACAAGGTTTCCGTAGGTGAACCTGCGGAAGGATCATTAATAAACGGCGAAGCTCCTAACCGAGCCTAGCTTTATATTATTCCTTACAACACCTGTGAACTATTTGCCCTTTGGGGTACAAAACAACTACAAACATAACTGTAATGAATGTAAACAACTATAATTAAATACAACTTTCAACAACGGATCTCTTGGCTCTCGCATCGATGAAGAACGCAGCAAAAAACTGTCTCTTATAC
>1101:13203:2461__F_111
AAGTCGTAACAAGGTTTCCGTAGGTGAACCTGCGGAAGGATCATTATCGAATAAATCTGACATGGTTGTAGCTGGCTCTTAGGAGCATGTGCACACCTGTCACCTTTATCTTTCCACCTGTGAACCCTTTGTAGTCCCAGGATACACTCGCGCACTTAGGTGTTGCGGATGCGAAGGTTGTTGTGCCTCACCAGGTCAACTTCCATCGAATTTCCTGGGTCTATGTCTCTTTACACACCCCTGTA
>1102:17265:19089__F_112
AAGTCGTAACAAGGTTTCCGTAGGTGAACCTGCGGAAGGATCATTACCGAGTTAGGGTACTCTTCGTGCCCGACCTCCAACCCTTTGTCTACCTGACCAGATGTTGCTTCGGCAGGCCCGCCGCTCCGCGAGGGGTGGCCGCCGGGGGCCCTTACCGGCCCCGGGTCCGCGCCTGTCGATGGCCCCTTCTAAACAAACTCTTGATTAAACCGTGTCGTCTGAGTAAAACAAACAAAATAAAAACA
>2101:11062:22843__F_009
AAGTCGTAACAAGGTCTCCGTAGGTGAACCTGCGGAGGGATCATTACCGAGTGAGCGCCTCCGGGCGCGACCTCCAACCCCATGTTTTCCGACTCTGTTGCCTCGGGGGCGACCCGGTCCTTCTGGTCCGGGGCCCCCGGTGGTCCATTCAAACACTGCATCTGTGCGTCTGAGCAAAGATTAAATCAATCAAAACTTTCAACAACGGATCTCTTGGTTCTGGCATCGATGAAGAACGCAGCGAA
>1102:15114:11024__F_128
AAGTCGTAACAAGGTTTCCGTAGGTGAACCTGCGGAAGGATCATTACCGAGTTAGGGGTGACGTGGTAACCCTGCGTCGCCCCGAACCTCCCAACCCTTTGTCTACCTTACCATAACGTTGCTTCGGCAGGCCCGCCGACCCCTAGGCTTCACCGCCCGGGGCGACGCCGCCGGGGGTCTTACGACCCCGGGCCCGCGCCTGTCGATGGCCCCTTTATCAAAACTCTTGTTAAAACGTGTCGTCT
>1104:22213:23123__F_077
AAGTCGTAACAAGGTTTCCGTAGGTGAACCTGCGGAAGGATCATTATCGTAGGGGCCTCGCCCCCTTCGAGATAGCACCCTTTGTTTATGAGCACCTCTCGTTTCCTCGGCAGGCTCGCCTGCCAACGGGGACCCACCACAAACCCATTGCAGTACAAGAAGTACACGTCTGAACAAAACAAAACAAACTATTTACAACTTTCAACAACGGATCTCTTGGTTCTGGCATCGATGAAGAACGTAGC
>1101:16940:19947__F_059
AAGTCGTAACAAGGTTTCCGTAGGTGAACCTGCGGAAGGATCATTAGTGATTTGCCGTGGTGGCGTAAAGACCCGCGAGGCGGTCCCCGGACCCCCTCGTGAACCAACCAAAACCGTGAACCCGTCGGCCTCGGCCGTCAACCCTTACACACATCTGAAAGGTACGGAAAGTGACAAAACACAAACAGTTAATACAACTGTCAGCAACGGATCTCTTGGCTCTCGCATCGATGAAGAACGTAGCG
>1103:16044:17760__F_129
AAGTCGTAACAAGGTCTCCGTTGGTGAACCAGCGGAGGGATCATTACAGAGTCTCCGACTCCCAAACCTTTGTGAACATACCACTGTTGCCTCGGCGTCACGCCCCGGGAGCGCTCCGGCGCGGCCCGGGCCCAGGCGTCCGCCGAGGGCCCCAAAACTTTTGAATCATAGCGGACTTCTGAGTACCAAAACAAATAAGTTAAAACTTTCAGCAACGGATCTCTTGGCTCTGGCATCGATGAAGA
>1101:21060:13388__F_097
AAGTCGTAACAAGGTCTCCGTTGGTGAACCAGCGGAGGGATCATTACTGAGTTGCAAAACTCCCAAACCCCTGTGGACCTATACCTACAACGTTGCCTCGGCGGACCGCGCGCGCCCAGGCGCCGCCGCCGCCGGGGCCCCCCCCCAAACCCGTGTCACCCGGAGTGCATATTCTGAGTAACCAAAAACAAATGAATCAAAACTTTCAACAACGGATCTCTTGGCTCTGGCATCGATGAAGAACG
>1103:12329:9434__F_106
AAGTCGTAACAAGGTCTCCGTAGGTGAACCTGCGGAGGGATCATTACCGAGTGAGGCCTCCGGGCCGACCTCCAACCCTTTTGTTATCCGACCATGTTGCCTCGGGGGTGACCCGGACGCTTCGCGGCGTTGGGTGCCCCCGGTGGACCACAACCAAACTCTTGCATCTTTGCGTCTGAGTAAATTTTGAATCAAATCAAAACTTTCAACAACGGATCTCTTGGTTCTGGCATCGATGAAGAACG
>1101:24385:15546__F_028
AAGTCGTAACAAGGTTTCCGTAGGTGAACCTGCGGAAGGATCATTAAAGAGTGAGGGTCCCAGCGGCCCAACCTCCCAACCCTTTGTTTACTGAACCTATGTTGCTTCGGCGGGCCCGTCTTCGGACCGCCGGGGGTTCGCCGCGAGGCGTCCCCTGGCCAGCGCCCGCCGGTGGCCAACCATTTAAAACTCTTGCATGAACCGTGTCCTTTATGTCTAAGTCATGATTATTGAATCAAAAACAA
>1102:16663:15832__F_113
AAGTCGTAACAAGGTTTCCGTAGGTGAACCTGCGGAAGGATCATTACTGAGTGAGGGCCCTCTGGGTCCAACCTCCCACCCGTGTTTATTGTACCTTGTTGCTTCGGTGCGCCCGCCTCACGGCCGCCGGGGGGCTTCTGCCCCCGGGTCCGCGCGCACCGGAGACACCATTGAACTCTGTCTGAAGATTGCAGTCTGAGCATAAACTAAATAAGTTAAAACTTTCAACAACGGATCTCTTGGTT
>2101:19238:21371__F_124
AAGTCGTAACAAGGTTTCCGTAGGTGAACCTGCGGAAGGATCATTAATGAAGTTTGGGCTTCGGCCCTCTCTCTTCTAAAACACTTGTGAACTTACCCTGTTGCTTTGGCAGGTCTCCTGACGGGATCATCAGATCCCAGAAGGTCAGATCGAAAGGTGCCTGCCAAAGACATTCTAAATCACCCTTTTTTTAATCGTCTGATTTTTGTTTTAAACAAAATATAATAAAACTTTCAACAATGGAT
>1101:23040:5613__F_031
AAGTCGTAACAAGGTTTCCGTAGGTGAACCTGCGGAAGGATCATTATAGTATATCTATATCTAGGATGTAGGGTGCTCTAGGGTACCTTCTCCGCCAAACCTTGCAAATTTGAACTTAATAGTTACCTTGGTAGGCTTAACTGCCTGTGGATAAATATAAATTCTTTAATAAACTGGCTGTAATTAATGCAACTGTCTGAAATAATGTTAATATTAAAACTTTCAACAACGGATCTCTTGGTTCT
>1103:12355:18685__F_127
AAGTCGTAACAAGGTCTCCGTTGGTGAACCAGCGGAGGGATCATTACCGAGTTTACAACTCCCAAACCCCTGTGAACATACCTCTATGTTGCCTCGGCGGATCAGCCCGCGCCCCGTAAAACGGGACGGCCCGCCGCAGGAACCACAAACTCTGTTTTTAGTGGAACTTCTGAGTATAAAAAACAAATAAATCAAAACTTTCAACAACGGATCTCTTGGTTCTGGCATCGATGAAGAACGCAGCA
>1101:13867:2421__F_111
AAGTCGTAACAAGGTTTCCGTAGGTGAACCTGCGGAAGGATCATTATCGAGTTTTGAAAGGGGTTGTAGCTGGCCTTCTTTGGCACCGTGCACGCCCTGCTCATCCACTCTACACCTGTGCACTCACTGTAGGTTTCAAAGGTGACGCGAGTTTCGGCTCGTGGAGCTTTTGGGCTTACGTTTCACTATAAACGCTTTAGTATCAGAATGTGTATCGCGATGTAACGCATCTATATACAACTTTC
>1101:7255:16723__F_042
AAGTCGTAACAAGGTCTCCGTAGGTGAACCTGCGGAGGGATCATTACCAGAAGCCGCGTCGGCCGCAAGGCCGGCGCCTTCGCCCAACCCTTTGTGAACCGAACTTGATTGCCCCGGGGGACCCCGCGCCTGCGCGGGCCCCCGGCGGACACACCTTCAACTCTTGTTGTACCTGCCGTCTGAGTATCAAACAAATGAAACAAAACTTTCAACAACGGATCTCTTGGCTCTGGCATCGATGAAGA
>1101:21100:24403__F_037
AAGTCGTAACAAGGTCTCCGTTGGTGAACCAGCGGAGGGATCATTATAGAGTTAACAAAACAACTCCCAACCCTTTGTGAACCTTACCTACCGTTGCTTCGGCGGACCGCCCCGGGCGCTGCGTGCCCCGGACCCAAGGCGCCCGCCGGGGACCACACGAACCCTGTTTAACAAGCATGTGTATCCTCTGAGCGAGCCGAAAGGCAACAAAACAAATCAAAACTTTCAACAACGGATCTCTTGGT
>1101:23940:15472__F_093
AAGTCGTAACAAGGTTTCCGTAGGTGAACCTGCGGAAGGATCATTATGAATCAGTAGCTTGCTACTGTACTGGGGGAGATGGGAAAGTCCTAGCCGAAAAGCTAGTGTACCGGTACCTGCACCTCCTATCATACCCTTGCCTTTTGAGTACTTATGTTTCCTTGGTAGGCTTGCCTGCCAAAAGGACAAACTTTTAAACCTTTGTATATATAATCAGCGTCTGAAAATAAATTAATAATTACAAC
>1102:13643:9329__F_108
AAGTCGTAACAAGGTTGATTCTTCGCACACTTGCGGAAGCCTTTGCAGCTGGAAACAGTAACTGAAACGACTCTAAACAAAGTAATCAGTCTTATGCAAGTCAGCGTCAGCTGGCGACACTTTCGAATTGCGGGGAACCCCTAAGAGCCTTTTACACCAAACCAGTGTGGGAAACCGCCTGGCGGCCCGTGGGAAACTACGGGGTATGGTAACAGTTAAAAGGATGATCTAGCCACCACCATGGC
>1103:14899:7357__F_098
AAGTCGTAACAAGGTTTCCGTAGGTGAACCTGCGGAAGGATCATTACCGAGTTAGGGTTGCCTTTCTAGGTGCCCGACCTCCCAACCCTTTGTCTATGATACCACAGTTGCTTCGGCGGACCGAGGGGTCACACCCTCGCCTGGTCGCCCCGACCGGGAGCGCGTCCGTCGATGGCCTCAACTTAACACTTGAACCCAAAACCTGTCGTCTGAAAACATTTTATGATTTATAATCAAAAACAAAA
>1101:7505:8012__F_104
AAGTCGTAACAAGGTCTCCGTTGGTGAACCAGCGGAGGGATCATTATCGAGTTACCGCTCCTTATAACCCTTTGTGAACATACCCCAAACGTTGCCTCGGCGGGCAGCCGGAGCCCAGCTCCGTCGCCCGGAGCCGCCGTCTCGGCGCGCCCCACCCGCCGGCGGACCACCAAACTCTATTTAAACGACGTCTCTTCTGAGTGGCACAAGCAAATAATCAAAACTTTTAACAACGGATCTCTTGG
>1101:17854:9192__F_125
AAGTCGTAACAAGGTCTCCGTTGGTGAACCAGCGGAGGGATCATTAATGAGTTTTCTAAACTCCAAACCCTTGAGAACATACCTAGTTGCCTCGGCGGACTTGCCCTGGGACGACCTACCCTGCAGCGAGTTACCCTGTAACGAGTTGCCCTGTAGAGACCTGCCCTGTAGCCTGCCCGCCGGCGGCCAACCTAAACTCTGTTTTATTGTGGCACTTCTGAGGATTATTCTAAATGAATTAAAAC
>1101:12395:13863__F_133
AAGTCGTAACAAGGTATCTGTAGGTGAACCTGCAGATGGATCATTTCGATGAAAACCTTTTTTCTTGAGGTGTGGCTCGCACCTGTCTAACTAAATCGAGCTACCACATTTTAACACGGTTGCATCGGTTGGCTGTCAAACAGTGCGCGCGGCGATTTATTTTATTTCGCCCACCGCGCTTTGCGAGACGGTCGACATTTACCAAAAACACTGTTGATACCATAGGATTTGAACGTAGATGAAAC
>1101:19325:11258__F_078
AAGTCGTAACAAGGTCTCCGTTGGTGAACCAGCGGAGGGATCATTACAGAGTTATCCAACTCCCAACCCATGTGAACTTATCTCTTGTTGCCTCGGCGCAAGCGACCCGGGCCCAGCCCGGGGCGCCCGCCGGCGGACACACCAAACTCTGTTATCTTCGTTGATTATCTGAGTGTCTTATTTAATAAGTCAAAACTTTCAACAACGGATCTCTTGGTTCTGGCATCGATGAAGAACGCAGCAAA
>1101:27469:8842__F_125
AAGTCGTAACAAGGTCTCCGTAGGTGAACCTGCGGAGGGATCATTACCAGAAGCCGCGCCGGCCGCGAGGTCGGCGCCTTCGCCCAACCCTTTGTGAACCGAATTGATTGCCCCGGGGGACCCCGCGCGAGCGGGCCCCCGGCGGACCTCTTCAACTCTTGTTGTCCCTGCCGTCCGAGTCATTGCAAATGAAACAAAACTTTCAACAACGGATCTCTTGGTTCTGGCATCGATGAAGAACGCAG
>1101:18352:5983__F_110
AAGTCGTAACAAGGTTTCCGTAGGTGAACCTGCGGAAGGATCATTATCGAGTTTTTTGAACGGGTTGTAGCTGGCCTTCTTACGGGAGGGCATGTGCACGCCTGGCTCATCCACTCTCAACCTCTGTGCACTCTTTGTAAGAAACGGTAGAAGCCTTAGCTTGTTGTTACGAGCTGTGGTGAAAGCCTTTCTTATGTTTTACTACAAACGCTTCAGTTATAGAATGTTTACATGTGTATAACACA
>1102:17466:4494__F_009
AAGTCGTAACAAGGTTTCCGTAGGTGAACCTGCGGAAGGATCATTAATAAATGGCGAAGCTCGAAAGAGTCTGAGCTTTATATTATTCCATAACACCTGTGAACTATTTGCCTTCTTGTCATGAGAAGGTACAACCTATACAAACATAACTGTAATGAATGTAATCTATTATAACATAATACAACTTTCAACAACGGATCTCTTGGCTCTCGCATCGATGAAGAACGTAGCGAAATACC
>2102:10465:13552__F_102
AAGTCGTAACAAGGTCTCCGTTGGTGAACCAGCGGAGGGATCATTAAAAAAAGAGTTTAAAAGACTCTATAACCCTTTGTGAACCTTACTTTTATATCTTGTTGCTTTGGCAGGCGGCCGTCTCCCTCCGGGGAGCGGCCACGCCACCTGGGCGCATCTCCCGGGCGCCTGCCAGACGACGAGCCACTTAAACTCTTGTTTCTTCTGAGCAATCTGAGTAACAAAAACAATAAATTAAAACTTTC
>1101:13479:22664__F_120
AAGTCGTAACAAGGTTTCCGTAGGTGAACCTGCGGAAGGATCATTACCTTTCTGCCCTTCGGGGCACAGTGGGGGTTTATACTTGTATAGCCTCCATCTGCATCCTTGTCTTTTGCGTACTACATGTTTCCTCGGCGGGCTTGCCCGTCGGTTGGACCATTATAAACTCTTTGCAATTGCAATCAGCGTCTGAATAATTTTAATAATTACAACTTTTAACAACGGATCTCTTGGTTCTGGCATCG
>1101:26023:16510__F_127
AAGTCGTAACAAGGTTTCCGTAGGTGAACCTGCGGAAGGATCATTACCGAGTGAAGCGTGTCTCTCAGCAGCGCGCGATCTCCCAACCCTGTGTTTATTTGACTTCTTGTTGCTTTGGTGGGCTTGTTCTCCCCGGGGGACAATTTGCCCTTCTCCCCTCTCGGGGGGCGTGGGAACCACCAATGGCCCAAATCAAACTCTTGTCCCGAAACGTGTCGTCTAAAACATTTTTTTGAGAAATCAAA
>1101:13520:23892__F_036
AAGTCGTAACAAGGTTTCCGTAGGTGAACCTGCGGAAGGATCATTACCGAGTTAGGGTCTCCCTCGCGGGGCCCGACCTCCCAACCCCGTGTCTACTCAACCTGTACGTGTTGCTTCGGCGGACCGGCGTCGCAAGACCTGCCGCCGGGGGGCGTCTCAGACCCCCCTGGAGAGCGTCCGCCGATGGCCCAACCAAACCAAATTATCAAAACCAAAATTATTGAACCCTCCATTCTGAATCAGAC
>1102:11095:21375__F_123
AAGTCGTAACAAGGTTTCCGTAGGTGAACCTGCGGAAGGATCATTAACGAGTTAGGGTTGGCCCCTCGCGGCCGCCCGAACCTCCCAACCCTTGTGTCTACCAAACCCAATGTATGTTGCTTCGGCGGGCCGGTTTCCCCGTCACACGGGAGACCGCCGGGCCTCTTGCGCCTGGAGAGCGCCCGCCGACGGCCCACACCAAAACTCTTGAACCAAAACAGTGTCGTCTGAATTCAAAAAAAAAG
>1102:22287:13389__F_102
AAGTCGTAACAAGGTTTCCGTAGGTGAACCTGCGGAAGGATCATTATCGAGTTTGAAAGTGGGCTTGATGCTGGCGTCTCTCCAGGCGCATGTGCTCAGCCCCGCTCATCCACTCAACCCCTGTGCACTTCGTCGGAGTCAATGGGTCGCTCTTGCGGCTTTTGGCTTTGACTTATCATTTACAAACGCTTTTACTTGTCTTGTAGAATGTAATGCCTCTTGTTGGGCGAAATTAAATACAACTT
>1103:12976:23552__F_121
AAGTCGTAACAAGGTTTCCGTAGGTGAACCTGCGGAAGGATCATTATAGATTTTCAAGGGCTCGTCCCTCCTGGACGCCCGGCGCTCGCGTCGTGGCTCCTTGTATAACAAACACCTGTGAACAACCCGGACGTGGTCCCTAGGGACTGCGGCCACCTTTTACACCTGCCGTCCTATGTCTAGAAAGTATAAACAAAAGAGTACAACTCTCAACGATGGATCTCTTGGCTCTCGCATCGATGAAG
>1101:13141:10750__F_048
AAGTCGTAACAAGGTTTCCGTAGGTGAACCTGCGGAAGGATCATTATTGTAGGGACTCCGGTCCCCTCAAGATGCAACCCGTGCCTTTTTTGTAGCCCGTAACGTTTCCTCGGCAGCCCCGCTGCCAGCGAGGACCCCCCCAAACCAAACCTGCAATCTCAGTAATAAATTCAGAAACCCCCCAAAATTTAAAACTTTCAACAATGGATCTCTTGGCTCTGGCATCGATGAAGAACGCAGCAAAA
>1103:5517:11862__F_059
AAGTCGTAACAAGGTCTCCGTTGGTGAACCAGCGGAGGGATCATTATCGAGTTTACAACTCCCAAACCCTTATGTGAACATACCTACTGTTGCTTCGGCGGACTCGCCCCGGCGTCCGGACGGCCTCGCGCCGCCCGCGGCCCGGACCCAGGCGGCCGCCGGAGACCTCTAAACTCTGTATTATCAGCATTTTCTGAATCCGCCGCAAGGCAAAACAAATGAATCAAAACTTTCAACAACGGATC
>1101:14360:6309__F_123
AAGTCGTAACAAGGTCTCCGTAGGTGAACCTGCGGAGGGATCATTACACAAAGATATGCAGGTGGGGTGCTGGCAACAGTGCTCTGCTGAATTATTTTCACCCATGTCTTCTGCGCACTTTTTGTTTCCTGGGCGAGTTCGCTCGCCACCAGGACCCCCATATAAACCTTTTTTGTTCTTGCAATCAGCGTCAGTACAATAATTTAATTTATTAAAACTTTCAACAACGGATCTCTTGGTTCTGG
>1102:27662:15945__F_095
AAGTCGTAACAAGGTCTCCGTTGGTGAACCAGCGGAGGGATCATTACTGAGTTATCAAAAACTCCAACCCTTTGTGAACCTACCTATGTTTCCTCCGGCGTACCGCTTTAGCCTACCCACAGGGCTCCCCCAAGGGGGGGGTTCTGCTGGGGAGGTGCCTGAGTGCTACCTATCCTTCGGGGTACGGTTAGTGCAGTGAAGGTGCCGACCAAGGCCTCGGCGGCGCCGAGTAGGACCGCTCCAAA
>1101:22922:6883__F_128
AAGTCGTAACAAGGTTTCCGTAGGTGAACCTGCGGAAGGATCATTACCTTTCAATACTGAAAAGAGGGGCTGAGGCAGGTTTACTTGCTCTCGCCCTTTGCTTCAAGTATTACCACCCTTGATTTTTGCGTACTTATGTTTCCTCGGCAGGCTTGCCTGCCGATTGGACAACCTTATAACCTTTTGAATTTTCAATCAGCGTCTGAAATAATTTAATAATTACAACTTTCAACAACGGATCTCTT
>1101:14435:24415__F_100
AAGTCGTAACAAGGTCTCCGTAGGTGAACCTGCGGAGGGATCATTACCGAGTGAGGGCCTCTGGCCCGACCTCCAACCCTTTGTCAATCAATACCTCGTTGCCTCGGGGGTGACCCGGACCTCGCGTCCGGGGCCCCCGGTGGACCACAATCAAACTCTTGCATCTCTGCGTCGGAGTCTCGAGCAAATCGATTAAAACTTTCAACAACGGATCTCTTGGTTCTGGCATCGATGAAGAACGCAGC
>1103:12324:21447__F_098
AAGTCGTAACAAGGTTTCCGTAGGTGAACCTGCGGAAGGATCATTAAAGAGAAAGGGGCTAAACACCCCGACCTCCAACCCTCTGTTGTTAAAACTACTTTGTTGCTTTGGCGGGACCGTTCGGTCCTCCGAACCGTCAGGCACCCTCACGGGTGTCCCGGCGAGCTCCCGCCAGAGTTAAACCAAACTCTTGTTATTTAAACCGGTCGTCTGAGTAAAAATTTTTGAATTAAATCAAAACTTTC
>1103:10161:7308__F_127
AAGTCGTAACAAGGTTTCCGTAGGTGAACCTGCGGAAGGATCATTAATGAATAAACTTGGTCGAGTTGTTGCTGGTCCTTCGGGGCATGTGCACGCTTGCCACTTTTATAACCACCTGTGCACCTTTTGTAGATTGGAAACGTTCTCGAGGCAACTCGGATTGAGGACTGCTGTGCGCAAGCCAGCTGTTCTTGTGTTTCTCAGTCTATGTTTTTCATATACTCCAAATGTATGTATCTGAATGT
>1102:24935:17173__F_082
AAGTCGTAACAAGGTCTCCGTTGGTGAACCAGCGGAGGGATCATTACCGAGTTCTAAAACTCCAAAACCCTTATGTGAACCTTACCTCAGTTGCCTCGGCGTGAGCTGCGCTTACCCGGTAACTACCCTGTAGCAAGCTACCCGGTAACTGCCCTGTAGTAGGCTACCCGGTACCTACCCTGTAGCGCGTCCACGGCCCGCCGAAGGACCCGTAAAAAACTCTTGTTTGTTTAACGTGTACAATC
>1102:28994:18554__F_111
AAGTCGTAACAAGGTTTCCGTAGGTGAACCTGCGGAAGGATCATTATTAAATGCGAAGCCTCACGGCCTAGCTTTATAATCCCTTATTACACCTGTGCACCTTATTGTCTTCGGACAATTTACTACAAACATCAGTGTAACGAATGTAAAGTATTATAATCAATACAACTTTCAACAACGGATCTCTTGGCTCTCGCATCGATGAAGAACGCAGCAAAAAACTGTCTCTTATACACATCTCCGAG
>1104:12009:5734__F_125
AAGTCGTAACAAGGTTTCCGTAGGTGAACCTGCGGAAGGATCATTACAATTCAGTAGCTTGCTACTGTCAGGAGGCGCTGTAAGCCCGCATAGTTTAATTACTGATGAGCGGCAGGCCCTCTGTTTGTACCCTTGTCTCTTGCGCACTCATGTTTCCTCGGCGGGCTTGCCCGCCGATTGGACAAAACTAGAACCTATTTAATTTTCAATCAGCGTCTGAAAAAACTTAATAATTACAACTTTCA
>1101:11312:17105__F_134
AAGTCGTAACAAGGTCTCCGTTGGTGAACCAGCGGAGGGATCATTACCGAGTTTACAACTCCCAAACCCACTGTGAACATATACCCCAAAACGTTGCCTCGGCGGTCGCTCCGGCGGCCGCCGGGGGTCCCGAACCCTCTGTTTTCTCGCCGCGTCAGCGGCACCGTCTGAGTGGATCATAGTATCAAATGAATCAAAACTTTCAACAACGGATCTCTTGGTTCTGGCATCGATGAAGAACGCAG
>1101:12894:9949__F_117
AAGTCGTAACAAGGTTTCCGTAGGTGAACCTGCGGAAGGATCATTAATGAATTTAGATTGAACCATAGGCGAAAGCCAGTGGTTCTTCTTTCATATCCATAACACCTGTGCACTGTTGGATGCTTGCATCCACTTTTAAACTAAACATTATTGTAACAAATGTAGTCTTATTATAACATAATAAAACTTTCAACAACGGATCTCTTGGCTCTCGCATCGATGAAGAACGCAGCAAAAAACTGTCT
>1101:15093:20906__F_091
AAGTCGTAACAAGGTTTCCGTAGGTGAACCTGCGGAAGGATCATTAAAAGAGTTAGGGTCCGCAAGGGCCCGACCTCCCACCCTCTGTTGTCGAACAAATTTCTGTTGCTTTGGCGGGACCGTCCGACCCCCCTCTACCGGGGTTGAGGGCTGCCAGGTCCCTCAAAAAGACCGGGCAAGCGCCCGCCAGAGTCAAACATCAAAACTCTTGTCATGAACATGCAGTCTGAGTGATTTATTACAAT
>1102:20910:21058__F_114
AAGTCGTAACAAGGTTTCCGTAGGTGAACCTGCGGAAGGATCATTATCGAGTAAGACCCACCCGGGCATCGGGCCCTTGCATTGTCAAGATGTAACCGCAAGGGCCTAATGACACACCCGTGCATTTTTTTGCGTACCTTTGTTTCCTCGGCAGCTCTGCCTGCCAGCGAGGACCCCCAATAAAACCTTTTGCAATCTTAGAAATTCAGAAAAACTATTAATTATCAAAACTTTCAACAATGGAT
>1102:10501:12212__F_111
AAGTCGTAACAAGGTTTCCGTAGGTGAACCTGCGGAAGGATCATTAACGAACAAAAGCGGGAAGCGGGTTGTCGCTGGCCTCGTTCGCTCGAGGCATGTGCACGCCCGTTCTCTCTCTCCTCGTCCACACACGCCCCTTTGTGAACTCGTGTTCGGACGGCGAAAGCCTCGGTCCTCCAGTGGCCCCGGCGAGTACACCGGCCGTTCCCTACATAAAACCATATGTTTGAAGTGAATGTAATCCG
>1101:11399:17849__F_125
AAGTCGTAACAAGGTTTCCGTAGGTGAACCTGCGGAAGGATCATTACCTTTCTTCAGCGGGGACTTTTGTGCCTGTCTGTTTCTACCCATGTCTTTTGCGTACTTATTGTTTCCTCGGCGGGGCAACCTGCCGACTGGACAACTTCATAAACCTTTTTGTAATTGCAATCAGCGTCTGAAAATAAATTTAATTATTTACAACTTTCAACAACGGATCTCTTGGTTCTGGCATCGATGAAGAACGC
>1102:11000:9005__F_125
AAGTCGTAACAAGGTTTCCGTAGGTGAACCTGCGGAAGGATCATTAACGAATGAAGTTGAGCGGGGTTGCTGCTGGCCTCCGGGCATGTGCACGCCTCGTTTGTCCAACCTTCTACACCACTGTGCACTTTCTCATGGGTCGGGTTCTGCGCCTTCAATGGCTGCGTCCCTGCCTGTGTGTCTACACATACACATGTTTGTTATAGAATGTCTACTGTGCATGAATGCATATAATACAACTTTCA
>1102:26002:14114__F_134
AAGTCGTAACAAGGTCTCCGTAGGTGAACCTGCGGAGGGATCATTACCAGAAGCCGCGTCGGCCGTGAGGTCGGCGCCTTCGCCCAACCCTTTGTGAACGATATTGATTGCCTCGGGGGGACCCGCGCCCACACGGGCGTGGCCCCCCGGTGGCCCCCCATAACTCTTGTTGTATCTGCCGTCTGAGTCGCAAATGCAAATGAAACAAAACTTTCAACAACGGATCTCTTGGTTCTGGCATCGAT
>1104:8053:15650__F_132
AAGTCGTAACAAGGTTTCCGTAGGTGAACCTGCGGAAGGATCATTATGAATTTTAGGGTTTGCGGTGGCGGCCCTCGGGGGGGAAACCTCCCGGGTGGTTTGGGTAACACCTTCACGTGCCGCATTTCTAAATCCTTTTTATACGAGCACCTTCGTTCTCCCTCGGCGGGGCAACCTGCCGTTGGAACCAAACAAAACCCTTTTTGCATCTAGCATTACCTGTTCTGATACAAATAATCGTTACA
>1101:23368:8260__F_001
AAGTCGTAACAAGGTTTCCGTAGGTGAACCTGCGGAAGGATCATTAACAATCCTAAACCGATTCTTTGTGCCGGTTCGCCGGTCAAAGTCTTAAACCCTTTGTGAAAACAAAAATCTTTTTGCTTCGGCAGCGGGCGAAAGGTCCTCGCGACCCGGAGCCGTGAGCCTGCCGACGGCAGCCAACCAAACTTGTTATTTCTGTGAAGTCTGAAAAAACATTTTTGAATGAAATCAAAACTTTCAAC
>1102:14858:4831__F_044
AAGTCGTAACAAGGTTTCCGTAGGTGAACCTGCGGAAGGATCATTACTGAGTGGTTTTCGTCGCGAGACGAGCTGCCCGACCTGATGTCATTTGGAGCGGGGCTTGCTGGAGGGGGAATGGGTTTGCGGTGACCCGGACGAGGCGGAAGCCTGGGAAGGGAAGGTGCGGACCGGCCCGCTGGCGGCTTGGCATGTAAATTTCGGCGGAAGAGGCAGGCTGTGACCTGCCCGCCGCCGGCGGT
>1104:13885:28019__F_113
AAGTCGTAACAAGGTTTCCGTAGGTGAACCTGCGGAAGGATCATTAGAGAAACATAATCGGGTTGGCGGTCGACGTCGCAAGACTAGACCCTGCCCTTTTAATCCACACACCTGTGCACTGTAGAGCTCTGGTCTTTATTGACCGAGTTCGCCCTTTATACAAACATTAGTAGTCCTAAACGTAACGTCTTATTATAACCTAATAAAACTTTCAACAACGGATCTCTTGGCTCTCGCATCGATGA
>2104:23911:9798__F_117
AAGTCGTAACAAGGTCTCCGTAGGTGAACCTGCGGAGGGATCATTACCGAGTGAGCGCTCCGGCGCGACCTCCAACCCCATGTTTTCCGACTCCGTTGCCTCGGGGGCGACCCGGTCCTCTGGGTCCGGGGCCCCCGGTGGTCTATTCAAACACTGCATCTGTGCGTCTGAGTAAAGATTAAATCAATCAAAACTTTCAACAACGGATCTCTTGGTTCTGGCATCGATGAAGAACGCAGCAAAGA
>1102:13855:24364__F_001
AAGTCGTAACAAGGTTTCCGTAGGTGAACCTGCGGAAGGATCATTACCGAGTTAGGGTCTCCTCCGTGAGGCCCGACCTCCCAACCCTTTGTCTATTAAACCTGTTAGTGTTGCTTCGGCGGAACGGCAGTCACCCACCCTTCACCGGGAGGGAGACCGTCGCCGGGGGGTTACGCGGTCTCACGACCGCCCCCTGGAGAGCGTCCGCCGATGGCCCCAAACAAACTCCCAAACCAAAATTATAG
>1102:16162:5082__F_114
AAGTCGTAACAAGGTCTCCGTTGGTGAACCAGCGGAGGGATCATTACCGAGTTTACAACTCCCAAACCCATGTGAACATACCTACTGTTGCTTCGGCGGGATTGCCCCGGGCGCCTCGTGTGCCCCGGATCAGGCGCCCGCCTAGGAAACTCAACTCTTGTTTTATTTTGGAATCTTCTGAGTAATTTTTACAAATAAATAAAAACTTTCAACAACGGATCTCTTGGTTCTGGCATCGATGAAGA
>2101:20506:4453__F_015
AAGTCGTAACAAGGTCTCCGTAGGTGAACCTGCGGAGGGATCATTACTGAGTGAGGGCTTCGGTCCGACCTCCAACCCTTTGTGAACCAAAACTTGTTGCTTCGGGGGCGACCCTGCCGCTTCGGCGGTGCGGCGCCCCCGGAGGCCACTAAACACTGCATCATTGCGTCGGAGTAAAAGTAAATTAAACAAAACTTTCAACAACGGATCTCTTGGTTCCAGCATCGATGAAGAACGCAGTGAAA
>2101:22897:14744__F_019
AAGTCATAACAAGGTTACTGTAGGTGAACCTGCAGTAGGATCATTAGAGAATTGAATTAGGAGCACCACTCTGTGGGCTCCGAACCCCTTCCTAATCCTATCACACCTGTGCATGCATGATCGTGTCTGGCTACTGTCGCCTAGCGGCTCTGGCTGGATGCGGTTGTCTATTTCATTCAACTCTTAGTTCATGGATGTTATACAACCGAGTATTTAATACTCAAATGAAAGTAAAACTTTCGACA
>1101:19497:18341__F_044
AAGTCGTAACAAGGTTTCCGTAGGTGAACCTGCGGAAGGATCATTAGTGAACATAGGACGTCCAACTTAACTTGGAGTCCGAACTCTCACTTTCTAACCCTGTGCATTTGTTTGGGGTAGTAGCCTTTCGGGGCGAATCCCTATTCACTTATAAACACAAAGTCTATGAATGTATTTAATTTTATAACAAAATAAAACTTTCAACAACGGATCTCTTGGCTCTCGCATCGATGAAGAACGTAGCA
>1101:20858:16356__F_134
AAGTCGTAACAAGGTATCTGTAGGTGAACCTGCAGATGGATCATCTTTGTATAATCCAAACCCCCAGCTCTCCTCTTCGGAAGGGGTTGGGGGGCGAGAGGTGTCGCTCCGCACCTCTCTTTAATAAACTAAATTGGGCAATCTTCCACAAACACGGTTGCATCGGTCGGGTCTCTGCTGTCCAACAGTGCCGCAAGGTCGCTGGGAAAATGGCAGCGCCCCGACAAACTTTTTAACACACGCTC
>1101:28323:9658__F_133
AAGTCGTAACAAGGTTTCCGTAGGTGAACCTGCGGAAGGATCATTATCGAGTTTTGACCGGGTTGTAGCTGGCCTTCCGAGGCATGTGCACGCCCTGCTCATCCACTCTACACCTGTGCACTTACTGTGGGCTTCAGATTGCGAGGCACGCTCTTTACCGGGCTTGCGGAGCATATCTGTGCCTGCGTTTATCACAAACTCTATAAAGTAACAGAATGTGTATTGCGATGTAACACATCTATATA
>2104:9427:22057__F_006
AAGTCGTAACAAGGTCTCCGTAGGTGAACCTGCGGAGGGATCATTACTGAGTGAGGGCCCTCGTGGTCCGACCTCCAACCCATTGTTGTCCGACTCTGTTGCCTCGGGGGCGACCCGGCGCTTCGGCGCCAGGGGGTCCCCGCTGGTCCACACAACTCTGCATCTTTGCGTCTGAGTAAACATTAAATGAAACAAAACTTTCAACAACGGATCTCTTGGTTCTGGCATCGATGAAGAACGCAGCA
>1102:24405:4779__F_020
AAGTCGTAACAAGGTTTCCGTAGGTGAACCTGCGGAAGGATCATTAAAGAGTTAGGGTCCTCGTGGCCCGACCTCCAACCCTTTGTTTAACTATACCACGTTGCTTCGGCGGGCCCGTCCCCCCTCTTTTGGGGGGACCGCCGGAGGGTCTCACCCCCCTCTGGTCCGTTGCCTGTCGATAGCCCCAACCACAAAACTCTTGATACAAACCATGTCGTCTGAGTCTAAAATTTTAATTAAATTAA
>1101:5875:22340__F_008
AAGTCGTAACAAGGTTTCCGTAGGTGAACCTGCGGAAGGATCATTATTGGATTCTAATGGAGTTGTAGCTGGTCCGATATACTGGGCAAGTGCTCGCTCTATTCATATCATACACACCTGTGCACATTTTGTAGTGATGGAGATGGGCTTTTGACCTATTTCTGATCTACGTTTTTACATATACACGAGTCTGTCCTAGAATGTATACATTTTTGTTATAAAAAACAACTTTCAACAACGGATCT
>1101:5076:18739__F_116
AAGTCGTAACAAGGTTTCCGTAGGTGAACCTGCGGAAGGATCATTAAAGATTGGCCGAAAGGCCTTATCATTATATCCCTCACCTCTGTGAACTGTGGACCCTCGGGTCTATTTTACAAACATCAGTGTAATGAACGTATATAACATTAACAAAACAAAACTTTCAACAACGGATCTCTTGGCTCTCGCATCGATGAAGAACGCAGCAAAAAACTGTCTCTTATACACATCTCCGAGCCCACGAG
>2102:20423:5444__F_024
AAGTCGTAACAAGGTTTTGCTAAGCAACAGTCCTTCTGTAGCAGAGCTTAACGGAGACCTTGCACCCGAGAGGGGGGAGGCGACTATAAGAGAACTCCCAGCGCAAGTCAGCACTGCTGGCAACACAATCGAACTGCGGGGACGCTTTAAGGCTCACCAGTACCAACTGCCCTTGAGGGGGCAGGGCTAGCACAGCTAGAGGTCACAACCTGGTGGGATGCTACAATAAGCAATCCGCAGCGGCG
>1101:4065:19294__F_117
AAGTCGTAACAAGGTTTCCGTAGGTGAACCTGCGGAAGGATCATTAATTACGCAAGCTATAGCCCCTTCGGGGGTTATTGCACCTACCCTTTGTCTACGTGTACCTCTTGTTGTTTCCTCGGCAGGCTTGCCTGCCGCTGGGACCCCTTAAACCCTTGTATTTACAGTATGAAAATCTCTGATAACCATTTAAATTATTACAACTTTCAACAATGGATCTCTTGGTTCTGGCATCGATGAAGAAC
>1102:24366:20104__F_106
AAGTCGTAACAAGGTCTCCGTTGGTGAACCAGCGGAGGGATCATTACCGAGTGCAAACTCACCAACCCATGTGAACATACCTTCTGTTGCTTCGGCGGGATCGCCCCGGGCGCCCTCTGCGCGCCCCGGACCAGGCACCCGCCGGGGGATACAAACTTTGGCTTTTAGTGGATTTTCTGAGTCGCCTTAGGGCAAACAAATGAATCAAAACTTTCAACAATGGATCTCTTGGTTCTGGCATCGAT
>1104:17157:12965__F_082
AAGTCGTAACAAGGTCTCCGTTGGTGAACCAGCGGAGGGATCATTACCGAGTTTACAACTCCCAAACCCCTGTGAACATACCAATTGTTGCCTCGGCGGATCAGCCCGCTCCCGGTAAAACGGGACGGCCCGCCAGAGGACCCCTAAACTCTGTTTCTATATGTAACTTCTGAGTAAAACCATAAATAAATCAAAACTTTCAACAACGGATCTCTTGGTTCTGGCATCGATGAAGAACGCAGTG
>2102:29252:15334__F_101
AAGTCGTAACAAGGTTTCCGTAGGTGAACCTGCGGAAGGATCATTAGCGAAGCTCGGAATGCGCGTTCGGTCTGATGCTGCCCGGCAACGGGATGTGCTCGGCCGGATGCGTGTCCCTTCTCTATTCCACCCCTTTGTGAACCAAGTGTGCGAGCCGAAGAGAGATCGGAGGCTCGCATGCAACCCTTAACATACCCCAATGAAGTATCAGAATGTACCTTGCGTTAACTCGCACAAATACAACT
>1103:15467:6585__F_119
AAGTCGTAACAAGGTTGACAATATCCGTCACTGATCCTTTCTTAGGGTTGATCAACGGAAGCCTTAGCAGCCCCAAAGGGCCGCGGCCAACGACTATAAATAATTAGAGGCTGCTTAAATGCTAGTCTCTGTAGGAACAGTAGGCAACATTGTCAAATTGCGGGGAATCCCTAAAGGTTGTTTCACTAAACAGATACCGAAAGGTATTCTGCGGCCAGGTTAATAGCCTCGGGTATAGTTAAAGA
>2104:17007:12034__F_114
AAGTCGTAACAAGGTTTCCGTAGGTGAACCTGCGGAAGGATCATTATTGAAGTCTCGAGAGGTTTCGTTGCTGACTCTCCGGAGTATGTGCACGCCTCTCACACTTTATTCAACCACCTGTGCACCCCTCGTAGCTTCTCAGATGCTTTCTTCAGTCTCCGGACTGGCGGGGACTGCTGCC
>1101:28524:12814__F_091
AAGTCGTAACAAGGTCTCCGTAGGTGAACCTGCGGAGGGATCATTACCGAGCGAGGGCCCCCGGGCCCGACCTCCAACCCCATGTCACCCGACCCTGTTGCCTCGGGGGCGACCTGCGCCGGCCGCTCGCGGCCGCCCGGGGCCCCCGGCGGACCCCCCAACGCTGCATCTTTGCGTCCGAGTCTGATTTGAATCAATCAAAACTTTCAACAACGGATCTCTTGGTTCTGGCATCGATGAAGAAC
>1102:1972:14231__F_104
AAGTCGTAACAAGGTCTCCGTTGGTGAACCAGCGGAGGGATCATTACAGAGTTATACAACTCCCATACCATTTGTAAACTTTACTCAGTTATGCCTCGGCGTCAGCTCAGTAAGGAGGCAGAGTGGTGTTACCCTGTAGCCTACCCTGTAGGTTACCCTGTAGCGCTACCCTGTATCAACTCCTGCTGCGGCCCGCCGGTGGTACACTAAACTCTTGTTTTATTTTATATTCTGAGCGTATTATT
>1103:20024:15326__F_055
AAGTCGTAACAAGGTCTCCGTAGGTGAACCTGCGGAGGGATCATTACCGAGTGAGGGCCTTCGGGCCCGACCTCCAACCCTTTGTGAACACAACTTGTTGCTTCGGGGGCGACCCTGCCGTCTCGACGGCGAGCGCCCCCGGAGGCCTTCAAACCCTGCATCATTGCGTCGGAGTTTAAGTAAATTAAACAAAACTTTCAACAACGGATCTCTTGGTTCTGGCATCGATGAAGAACGTAGCGAAT
>1103:22657:24218__F_135
AAGTCGTAACAAGGTCTCCGTAGGTGAACCTGCGGAGGGATCATTAAAGAGTGAAGGGTCCTCACGGATCCGACCTCCCACCCCTTGAAGTCGCGAATCAAACGTTGCCTCGGCGGCCAGGTCCACCTCCCCCGCCGGGGGGCTCCTCCGACAAGGGGTGCCTCCCGAACGGATGGCGGCCACCGCCGGCGGCCAAACCTCCAGAACTCTTCTACAAACCATGAAGTCGGAGTGAATCATACAAA
>2101:22442:18512__F_007
AAGTCGTAACAAGGTTTCCGTAGGTGAACCTGCGGAAGGATCATTACCTTTCATAAGGCAGGATTATTCTTATAATCCTCTGCCCTTAACCCTTTGTTTTTCTGCGTACTTATCGTTTCTTTGGCGGGTCTTGCCCGCCAATTGACATATCAAAAACCTTTTTTGTAACTGTAATCAGCGTCTGAATAAATTATAATATTTACAACTTTCAACAACGGATCTCTTGGTTCTGGCATCGATGAAGA
>1101:19138:19508__F_127
AAGTCGTAACAAGGTCTCCGTTGGTGAACCAGCGGAGGGATCATTGCTGGAACGCGCCCCAGGCGCACCCAGAAACCCTTTGTGAACTTATACCTTACTGTTGCCTCGGCGCATGCTGGCCCCCTCGGGGTCCCTTGGAGACAAGGAGCAGGCACGCCGTCGGCCAAGTTAACTCTTTTTTTTACACTGAAACTCTGAGAAAAAACACAAATGAATCAAAACTTTCAACAACGGATCTCTTGGTT
>1101:8651:14515__F_009
AAGTCGTAACAAGGTCTCCGTAGGTGAACCTGCGGAGGGATCATTATATGACGCCCAGGCTTGTATAGCTGGGGACTGCTTAACCCTTTGTTTTCCGACTCTGTTGCCTCCGGGGCGACCCTGCCTTCGGGCGGGGGCTCCGGGTGGACACTTCAAACTCTTGCGTAACTTTGCAGTCTGAGTAAACTTAATTAATAAATTAAAACTTTTAACAACGGATCTCTTGGTTCTGGCATCGATGAAG
>1102:16314:15699__F_134
AAGTCGTAACAAGGTTTCCGTAGGTGAACCTGCGGAAGGATCATTATTGAAAGATGGGTTTTGTCTATGGACTGGCCCGCTCTCTACCCACACTTGTGAATTTACCCTGTTGCTTTGGTAGGTTCTCACGTTTGACTCTTGAGTCGGGTGTGAGTCGGGTGTGAGTGAAAATCTGCACAAGATGCCTGCCAAAGGTTTTCCAATAACCATGTTTTTTATGTCAAGTCAGACTTTGTTTTAAATAC
>1102:3399:19638__F_127
AAGTCGTAACAAGGTTTCCGTAGGTGAACCTGCGGAAGGATCATTATTGAATTCACTTGCTGAGTTGCTGCTGGTTCCGCAAGGTTCATGTGCACGCTTGGTATTTGATCTCTTTCCACCTGTGAACTTTTGTAGTCAGTGCTCTCTCATTATCAGCCTTGTTGTGGGATGTCAAGTCCCATTCGAGCTTTTGAGGAAGATGCTGTGCTACGTTTTTACAAACTCCATTGTATGTCTAGAAAGT
>1104:15417:16757__F_063
AAGTCGTAACAAGGTCTCCGTTGGTGAACCAGCGGAGGGATCATTACCAGAGAGCCTTTTGGCACTCCAACCCATTGTGAACATACCTACGTTTCCCTCGGCGGGCTCAGCGCGAGGCGGTCTCCCGCCCTCGCGTCCGCCGGGGGCACCCAAACTCGAATTTATATCGTGTATCTCTGAGGGGCGAAAGCCCGTAAAACAAATGAATCAAAACTTTCAACAACGGATCTCTTGGCTCTGGCATC
>1104:7864:21640__F_128
AAGTCGTAACAAGGTTTCCGTAGGTGAACCTGCGGAAGGATCATTATCGTATCTCTGGCGCGTGCGGGCGCGCCCTGCTCCGGTCCCCTCGGGCCGTGCAGCGGGCCGTTCGCCGCGTCCAACCTTCACAAACCCACTGTGCACCTTTCACGGCGGAGGGCTGCTGGCGAAAGCCGGCGTCCGAAGTCGCATATAACAAACCCCTAAAAGTTCAAAAGAATGAAACGCGACCTCGTTGTCGCCTA
>2102:10888:16589__F_049
AAGTCGTAACAAGGTTTCCGTAGGTGAACCTGCGGAAGGATCATTAGTGAATGCCCTTACGGGCTTAACTATCCAACCAACCTCTGTGAACCGTCGCCCTCGGGCGCTTCTATAACAAACTATAACTGTCATGAACGTAGTATACAAAAACAAACACAACTTTCAACAACGGATCTCTTGGCTCTCGCATCGATGAAGAACGTAGCAAAAAACTGTCTCTTATACACATCTCCGAGCCCACGAGA
>1101:17566:22837__F_106
AAGTCGTAACAAGGTCTCCGTAGGTGAACCTGCGGAGGGATCATTACCGAGTGAGCGCTCCGGCGCGACCTCCAACCCCATGTTTTCCGACTCTGTTGCCTCGGGGGCGACCCGGCCCTCTGGGTTCGGGGCCCCCGGTGGTCCATTCAAACACTGCATCTGTGCGTCTGAGTAAAGATTAAATCAATCAAAACTTTCAACAACGGATCTCTTGGTTCTGGCATCGATGAAGAACGTAGCGAACC
>1102:10134:21361__F_020
AAGTCATAACAAGGTTTCTGTAGGTGAACCTGCAGAAGGATCATTAAAGAATATGGCCTTCGGGCTTAAGCAGTCTCCTTCGGGAGCTGCAACTCTTTATTTTCCACACCAAGCTACGGAGAGCATCGACTTACGTCGGCTTGTCCGGAAGGGATTGATGGCCTCTGGCTGTCTTTCTCGACCCATTTTAAACTCTTAACAATTATGAATGTTCAACCTATTGTCTTCGGACATGAATAACATAC
>1102:7055:12238__F_101
AAGTCGTAACAAGGTCTCCGTTGGTGAACCAGCGGAGGGATCATTACTGAGTGTAAAAACTCCCAAACCCATTGTGAACATACCTCTGTTGCTTCGGCGGATGCGCCCCGGGCGCGCTCCTCACAGGGCGTGCCCCGGAACCAGGCGCCCGCCGGGGGACTGAAACTCTTGTTTTTATAGGATCTCTGAGTGTGATTATAAATAAATCAAAACTTTCAACAACGGATCTCTTGGCTCTAGCATC
>1104:9813:23741__F_031
AAGTCGTAACAAGGTCTCCGTAGGTGAACCTGCGGAGGGATCATTACCAGAGATGGCGGGCCCCCGCGCCCCCGTCCCCAAACCTTTGTTGACCAAACCATTTTGCCTCGGGGGCAGAGCGTCCGCCGCCGCCCCCGGAGGACCACCAAACGCTGTCTCTGTACGTCGGAGTCTTAATGAAAATGAATGAAAACTTTCAACAACGGATCTCTTGGTTCTGGCATCGATGAAGAACGCAGCAAAAG
>2101:13938:15113__F_125
AAGTCGTAACAAGGTTTCCGTAGGTGAACCTGCGGAAGGATCATTAATCCAGGCGCGGATCCCCCCGGGGACGAGCGCCGCCTTCACACCCACCCTTTGCCTATGTGTACCCCTATCGCTTCCTCGGCAGGCTCGCCTGCCGCCAGGAACCAACCAAACCCTTTGCATCCTACATGAAAACTTCTGATACCAACCTAAATTATTACAACTTTTAACAATGGATCTCTTGGTTCTGGCATCGATGA
>2103:24350:7815__F_009
AAGTCGTAACAAGGTCTCCGTAGGTGAACCTGCGGAGGGATCATTACCAGAAGCCGCGTCGGCCGCAAGGTCGGCGCCTTCGCCCAACCCTTTGTGAACGATATTGATTGCCCCGGGGGACCCCGCACCCGCTCGGGTGTGGCCCCCCGGTGGCCCCCCCAAACTCTTGTTGTATCTGCCGTCTGAGTCGCAAATGCAAATGAAACAAAACTTTCAACAACGGATCTCTTGGTTCTGGCATCGAT
>1101:24543:7525__F_110
AAGTCGTAACAAGGTCTCCGTAGGTGAACCTGCGGAGGGATCATTACAAACGATAAAAAGAGTTGCAAGACTCGACAACCATCGCGAACGTACCTCGTCGTTGCTTCGGCGGGCGGCCCCCCGGCCCTGGTGCCGGGGGCGCCCCCTGGGCCCGCTTGCCGGGCGCCCGCCGGAGGACCACAACACCTCTGTTTTCTCTGTACTTCTTCTGAGTCGACTAGCGAAATTAGTTAAAACTTTCAACA
>1102:19616:18483__F_127
AAGTCGTAACAAGGTTTCCGTAGGTGAACCTGCGGAAGGATCATTAGCGAAGTCCGGAATGCGCGCGAGGTGCTGAGCTGCCCAGCAATGGGATGTGCTCGCCCTTGTGTGTGTCCCTTCACTATCCACCCCACTGTGAACCAAGTGTGCGAGCCGAAGAGAGATCGGAAGCTCGCATGCAACTCTTAACATACCCCAATGAAGTATCAGAATGTACCTTGCGTTAACTCGCACAAATACAACTT
>1104:16641:4122__F_124
AAGTCGTAACAAGGTTTCCGTAGGTGAACCTGCGGAAGGATCATTACATTCAGTAGCCCAGCTACTTGTTTACACCCTTGTTTTTTTGCGTACCTATCGTTTCCTCGGCGGGCTTGCCTGCCGGTTGGACAACTTTATAACCTTTTTAAATCTTCAATCAGCGTCTGAACAATATACAATAATTACAACTTTCAACAACGGATCTCTTGGTTCTGGCATCGATGAAGAACGCAGCAAAAGGA
>1104:21566:5531__F_125
AAGTCGTAACAAGGTTTCCGTAGGTACGTTGAATCGACTTCTTTACTCTTGTCTCCCCTTTTTTTTTGCAACAGTTAACTAACATTTTCTTACAGGTGAACCTGCGGAAGGATCATTAATGGGTTACTGGGCTTCGGTCCAACCTCCAACCCTGTGTCAAACTACCATGTTGCTTTGGCGGGCCCGCCTTCACGGGCCGCCGGGGGTCCTTTGGGCTTCTGGTCAGTGCCCGCCAGTGGCCTAT
>2103:21475:20286__F_106
AAGTCGTAACAAGGTCTCCGTTGGTGAACCAGCGGAGGGATCATTACTGAGTTTACGCTCTACAACCCTTTGTGAACATACCTATAACTGTTGCTTCGGCGGGCAGGGTCTCCGTGACCCTCCCGGCCTCCCGCCCCCGGGCGGGTCGGCGCCCGCCGGAGGATAACCAAACTCTGATTTAACGACGTTTCTTCTGAGTGGTACAAGCAAATAATCAAAACTTTTAACAACGGATCTCTTGGTTC
>1101:11916:14452__F_047
AAGTCGTAACAAGGTTTCCGTAGGTGAACCTGCGGAAGGATCATTATCGAGTTTTGAAGTGGGCTGCTTGAGCTGGCATGCAGGTGCTCAGCGGCTCCGCTCTCATCCACTCAACCCCTGTGCACCTTGAACGGGAGTGAGTCTGATGCTTTCGGGCAGAAGGCCGCCTCGTTTCTTACAAACTCTTGTCTTGTCTTGTAATGCATTGCCTCTTTGTGGGCGAAATGTTAATACAACTTTCAACA
>1102:22888:17136__F_111
AAGTCGTAACAAGGTTTCCGTAGGTGAACCTGCGGAAGGATCATTACCTAGAGTTGTAGGCTTTGCCTGCTATCTCTTACCCATGTCTTTTGAGTACCTTACGTTTCCTCGGTGGGTTCGCCCACCGATTGGACAAATTTAAACCCTTTGCAGTTGAAATCAGCGTCTGAAAAAACTTAATAGTTACAACTTTCAACAACGGATCTCTTGGTTCTGGCATCGATGAAGAACGCAGCAAAAGGAC
>1103:20777:13625__F_031
AAGTCGTAACAAGGTCTCCGTAGGTGAACCTGCGGAGGGATCATTACCGAGTGAAGGGCCCCCGGGTCCGATCTCCCACCCTTTGTGATTAAACCTCTGTTGCCTCGGGGGTGACCCGCGCGTCTTCGGCGCCGGGGCCCCCGGTGGACCAACCAATAACACTGCATCTTTGCGTCGGATATCAATGAAAATGAATAAAAACTTTCAACAACGGATCTCTTGGTTCTGGCATCGATGAAGAACGC
>1103:8687:6140__F_108
AAGTCGTAACAAGGTTTCCGTAGGTGAACCTGCGGAAGGATCATTAAAGATTCGAGCTTCGGCTCACCTCTTCAGCTGTGCGCTTCGGCTGCACGCTGTTGAACACTTCACACCTGTGCACCTTCTCGGTTGCGGCGCTCGCGTCGCTTCCGCTTATACACATATCACTACAGAAGTCTAGAATGTAACAAAACCATAAAGTAACAACTTTCAACAACGGATCTCTTGGCTCTCGCATCGATGAA
>1104:21696:25057__F_135
AAGTCGTAACAAGGTTTCCGTAGGTGAACCTGCGGAAGGATCATTACCTTTCAATGCAGAAGATTTGTAGTATTTGAGCCATACATTTGGCCTCTATTGCAAGTCTCCCTGTATTTCACCCTTGTCTTTAGCGTACTCTCTGTTTCCTCGGCAAGTTTGCTTGCCGGTTGGACAATTATATAACCTATTTAATCTTCAATCAGCGTCTGAAAAACATAATTTTTACAACTTTCAACAACGGATCT
>1104:8756:11352__F_127
AAGTCGTAACAAGGTTTCCGTAGGTGAACCTGCGGAAGGATCATTACAGAGATAGGGTGCCGCCCCCCGCGGCGCGCCCCGACCTCCAACCCTTTGCTTACCCGACCTCTTGTTGCTTCGGCAGGCCCGTCCCCCCCCTCACCGGGGGGGCCCGCCGGGGGTGCCTCACCCGCCCCCTGGCCCGCCGCCTGCCGACGGCCCAACCTATCAAAAACTCTTGTTTATTAAGCGTGTCGTCTGAGTTT
>2102:20102:18392__F_113
AAGTCGTAACAAGGTTTCCGTAGGTGAACCTGCGGAAGGATCATTATTGAATTGTTTGTCTGAACTGGCTTGCCAGTTTGACATCCATATCCTTCACACCTGTGCACTGTTGGATGACCAGATCACTGCCTTCAGGTAGCAATCTGCAAGTCCACTTTTACACTTAACATTAATGTAACAAATGTAGTCTTATTATAACATAATAAAACTTTCAACAACGGATCTCTTGGCTCTCGCATCGATGA
>2103:10481:22133__F_104
AAGTCGTAACAAGGTTTCCGTAGGTGAACCTGCGGAAGGATCATTATTAAACGCGAAGCCATCACTGGCCTAGCTTTATAATCCTTATTACACCTGTGCACCTTATTGTCTTCGGACAATCTTTACAAACAACAGTGTAACGAATGTAAACTATTATAAAATAATACAACTTTTAACAACGGATCTCTTGGCTCTCGCATCGATGAAGAACGCAGCAAAAAACTGTCTCTTATACACATCTCCGA
>1101:12218:6999__F_001
AAGTCGTAACAAGGTCTCCGTTGGTGAACCAGCGGAGGGATCATTATAGAGTTTTCTAAACTCCCAACCCATGTGAACTTACCTTTTGTTGCCTCGGCAGAAGTTATAGGTCTTCTTATAGCTGCTGCCGGTGGACCATTAAACTCTTGTTATTTTATGTAATCTGAGCGTCTTATTTTAATAAGTCAAAACTTTCAACAACGGATCTCTTGGTTCTGGCATCGATGAAGAACGCAGCAAAGGT
>1101:26149:12099__F_124
AAGTCGTAACAAGGTTTCCGTAGGTGAACCTGCGGAAGGATCATTATCCATCTCAACCAGGAGTGGTGGCGGCCAGGCATTGCGTCCTCGGTTCAGCCCCGCTTTCCTGCATCCTTTTTTTACGAGCACCTTTCGTTCTCCTTCGGCGGGGCAACCTGCCGCTGGAACTTAACAAAACCTTTTTTTGCATCTAGCATTACCTGTTCTGATACAAACAATCGTTACAACTTTCAACAATGGATCTC
>2104:13988:9404__F_111
AAGTCGTAACAAGGTCTCCGTAGGTGAACCTGCGGAGGGATCATTACCGAGTGAGGGCCCTCGCGCCCGACCTCCCAACCCTTTGTTGTACCCAACCGTTGCCTCGGGGGGCGACCCGGCCTTTCGCGCCGGGCGGCCCTCCGAGGTCCATTGACAACCTGCATTTTGACGTCGGAGTATTGAAAACAATCAATCAAAACTTTCAACAACGGATCTCTTGGTTCTGGCATCGATGAAGAACGC
>1101:13460:23683__F_092
AAGTCGTAACAAGGTTTCCGTAGGTGAACCTGCGGAAGGATCATTAATAAACGGCGAAGCTCCTAACCGAGCCTAGCTTTATATTATTCCTTACAACACCTGTGAACTATTTGCCCTTTGGGGTACAAAACAACTTCAAACATAACTGTAATGAATGTAAACAACTATAATTAAATACAACTTTCAACAACGGATCTCTTGGCTCTCGCATCGATGAAGAACGTAGTGAAGGACTACTGTCT
>1101:20585:10585__F_134
AAGTCGTAACAAGGTTTCCGTAGGTGAACCTGCGGAAGGATCATTACCTTTCAATACTTTGGCAGGCGTGCTTGAGGACCCTCTTCAAGTACCCTAACAATGTATTTCCACCCTTGATTTTTGCGTACCTATGTTTCCTCGGCAGGCTTGCTTGCCGATTGGACAAAACTTATAACCTTTTTAATTTTCAATCAGCGTCTGATAAATTTAATATTTACAACTTTCAACAACGGATCTCTTGGTTC
>1101:8196:10089__F_024
AAGTCGTAACAAGGTTTCCGTAGGTGAACCTGCGGAAGGATCATTAAAGATTGGCCGAGAGGCCTCATCTCTATATCCCTCAACCTCTGTGAACCGTGGACCCTCGGGTCTATTTTACAAACATCAGTGTAATGAACGTAATTATCATAACAAAAACAAAACTTTCAACAACGGATCTCTTGGCTCTCGCATCGATGAAGAACGCAGTAAAAACCTGTCTCTTATACACATCTCCGAGCCCACGA
>1102:6400:5899__F_095
AAGTCGTAACAAGGTCTCCGTTGGTGAACCAGCGGAGGGATCATTATAGAGTTTTTTAAACTCCCAACCCATGTGAACTTACCATTGTTGCCTCGGCAGAAGCTACCTGGTTACCTTACCTTGGAACGGCCTACCCTGTAGCGCCTTACCCTGGAACGGCCTACCCTGTAACGGCTGCCGGTGGACTACCAAACTCTTGTTATTTTATTGTAATCTGAGCGTCTTATTTTAATAAGTCAAAACTT
>1104:12713:14741__F_002
AAGTCGTAACAAGGTCTCCTTCCGTAGGCGATGTCCTGGAAGCCTTAGCTGCCCGAGAGGGTGGGAAATCCAACGACTGATAAATTAATTGGACCATCTCCCTTAAAATGCTGGTCGATTGTCATCAATCGGCGACACCGTCAAATTGCGGGAAGCACCTAAAGCTCTCAGCTACCAAGCAGCGACTCGGGAAACCGCGCTGTGGCCAGGGTAATGACCTCGGGTATGGTAACAACGCTGGAGAT
>1104:2399:18094__F_134
AAGTCGTAACAAGGTTTCCGTAGGTGAACCTGCGGAAGGATCATTACTGAATTTCAGGAGGGTTGTAGCTGGCTTCATTGCATGTGCACACCCTTCGATCTTCTATACACACCTGTGCACACCTGTAGCGAAAGCTGACGCAAGTCGGCGACTAGCTATGTCTTTCACAAACTCTTGTATGTTAAAGAATGTCTATCTATGGTCGCCTTAAAACCGTGACTATAAAATGTTATACAACTTTCAG
>2102:3266:19735__F_016
AAGTCGTAACAAGGTTTCCGTAGGTGAACCTGCGGAAGGATCATTACAAGGAAATCCGTCGGCCGCCTTCGGGCGGAACTCCCGGCGGATCCCTCACCACTGTGAACACAAACTTCGTTGCCTCGGCGGACTGGCCTACCCGGCCGCCGCCGACGGACATACCAAACCAATTCGTTTACGAGCGTCTTATGAAAACATAAATTGAATACAACTTTCAACAATGGATCTCTTGGCTCTGGCATCGA
>2103:18592:22279__F_098
AAGTCGTAACAAGGTCTCCGTAGGTGAACCTGCGGAGGGATCATTACTGAGTGAGGGCTCACGCCCGACCTCCAACCCCATGTGAACCGCAACTGTTGCTTCGGGGGCGACCCTGCCGTTTCGACGGCGAGCGCCCCCGGAGACATTCTAAACTCTGCATCTTTGCGTCTGAGTCTTAATTAAATTAAACAAAACTTTCAACAACGGATCTCTTGGTTCTGGCATCGATGAAGAACGTAGCAAAC
>1101:10368:25542__F_090
AAGTCGTAACAAGGTCTCCGTAGGTGAACCTGCGGAGGGATCATTACTGAGTGAGGGTCTCCGGGCCCGACCTCCAACCCTTTTGTGAACCACCTCGTTGCTTCGGGGGCGACCCTGCCGTTCGCGGCGTGGGGCCCCCGGAGCCCATCAAACCCTGCGTAACTAAGTCGTCGGAGTTTAAACCAATTAAACAAAACTTTCAACAACGGATCTCTTGGTTCGGGCATCGATGAAGAACGTAGTA
>1101:22466:22885__F_111
AAGTCGTAACAAGGTTTCCGTAGGTGAACCTGCGGAAGGATCATTATCTGAACAGGGGAGCCGTCCGGTCGTCGGATCGCGCAGCTCCCTTGCTTACACCCTTGTCTATGAGCACCCATTTGTAGTTTCCTCGGTGGGCTCGCCCGCCGGTAGGAACCCCCTTCAAACCATTTTGCATCAGCATCATACTTCTGATCTAAACAAAAATAATCACAACTTTCAACAATGGATCTCTTGGTTCTGGC
>1102:10477:16505__F_134
AAGTCGTAACAAGGTCTCCGTAGGTGAACCTGCGGAGGGATCATTACTGAGTGAGGGCGCAAGCCCGACCTCCAACCCCATGTAAATCATACCATGTTGCCTCGGGGGCGACCCGGCCCTTTTGGGCGTCGGGGCCCCCGGTGGACCCATAACACTGCATCTGTGCGTCTGAGTGATTAATCAATCAATTAAAACTTTCAACAACGGATCTCTTGGTTCTGGCATCGATGAAGAACGCAGTGAAC
>1102:20118:20223__F_031
AAGTCGTAACAAGGTTTCCGTAGGTGAACCTGCGGAAGGATCATTAAACATTTTTGGCCGTAACAAGCCTTAAACCTTATCTATACGTACCTTCACATTCTCCTTCGGCGGGGTAACACCCGCCGTCGGAACAACAAACCCTCTTTGCATCTAGTATTCTACCAGTTCTGATAAAAATTCAATCGTTACAACTTTCAACAATGGATCTCTTGGCTCTGGCATCGATGAAGAACGTAGCGAAG
>1104:22688:21999__F_117
AAGTCGTAACAAGGTTTCCGTAGGTGAACCTGCGGAAGGATCATTAATGAATTTAGATTGAACCATAGGCGAAAGCCAGTGGTTCTTCTTTCATATCCATAACACCTGTGCACTGTTGGATGCTTGCATCCACTTTTAAACTAAACATTATTGTAACAAATGTAGTCTTATTATAACATAATAAAACTTTCAACAACGGATCTCTTGGCTCTCGCATCGATGAAGAACGTAGCGAACCGGGC
>2101:16669:10780__F_104
AAGTCGTAACAAGGTTTCCGTAGGTGAACCTGCGGAAGGATCATTAATAAATGTTACTTCGGTAACTTAATTAATCCCTAACACCTGTGCATCTTGTCGCTTCGGCGTCATTTTATAAACAACAGTGTAATGAATGTAACGTATTATAACAAATACAACTTTCAACAACGGATCTCTTGGCTCTCGCATCGATGAAGAACGTAGCAAAAGACTGTCTCTTATACACATCTCCGAGCCCACGAGAC
>1101:14622:5057__F_099
AAGTCGTAACAAGGTTTCCGTAGGTGAACCTGCGGAAGGATCATTAAACAACTAGGCCGTAACAAGCCTTGAACCCTTCTCTACGCGCACCTTTACCTTCTCCTTCGGCGGGTCAGCGCCCGCCGTCGGAACCAACAAACCCCCTTTTGCATCTAGCATACCACCCGTTCCGATACAAAACACAATCGTTACAACTTTCAACAATGGATCTCTTGGCTCTGGCATCGATGAAGAACGTAGCAAA
>1101:16832:10046__F_098
AAGTCGTAACAAGGTTTCCGTAGGTGAACCTGCGGAAGGATCATTACATTCAGTAGCCTAGCTACTTGTTTACACCCTTGTTTTTGCGTACCTATTGTTTCCTCGGCGGGCTTGCTCGCCGGTTGGACAAAACTATAACCTTTTTTAAATCTTCAATCAGCGTCTGAATTATACATAATAATTACAACTTTCAACAACGGATCTCTTGGTTCTGGCATCGATGAAGAACGCAGCAAAGGGC
>1102:23196:4114__F_116
AAGTCGTAACAAGGTTTCCGTAGGTGAACCTGCGGAAGGATCATTACCTAGAGTTGCGGGCTTTGCCTGCCATCTCTTACCCATGTCTTTTGAGTACCTTCGTTTCCTCGGCGGGTTCGCCCGCCGATTGGACAAAACTTAAACCCTTTGTAATTGAAATCAGCGTCTGAAAAAAACATAATAGTTACAACTTTCAACAACGGATCTCTTGGTTCTGGCATCGATGAAGAACGTAGTAAAACG
>1104:22276:11224__F_129
AAGTCGTAACAAGGTTTCCGTAGGTGAACCTGCGGAAGGATCATTATCAATTATAGGCGGCAGCAATGCCACTATACACCCTTTGTCTTTTGCGTACTGTATGTTTCCTCGGTGGGCTCGCCCGCCGATAGGACATTTTAAAACCTTTTGTAATTGCAATCAGCGTCAGAAATAACTATAATAGTTACAACTTTCAACAACGGATCTCTTGGTTCTGGCATCGATGAAGAACGCAGTGAAG
>1101:15130:25146__F_115
AAGTCGTAACAAGGTTTCCGTAGGTGAACCTGCGGAAGGATCATTACGTATGGTAGGCCGGTCTGACCGGTTCTATTCAACCCTGTTTTTTGCGCACCCTCTGTTTCCTCGGCAGGCTTGCCTGCCAGTAGGACCTTTTCAACCCTTCGTGTCAAAGCAATCAGCGTCAAACAAACAAAACAATGGTAACAACTTTCAACAACGGATCTCTTGGTTCTGGCATCGATGAAGAACGTAGCGAA
>1101:2671:19806__F_122
AAGTCGTAACAAGGTTTCCGTAGGTGAACCTGCGGAAGGATCATTAATGATTGACCCTCTGGGTCTTATCTTAACATCCCTCACCTCTGTGAACCGTTTGACCTCCGGGTCTTACAAAAACCATAACAAACATCAGTGTAAAGAACGTCTTGTTATCTTAACAAAAACAAAACTTTCAACAACGGATCTCTTGGCTCTCGCATCGATGAAGAACGCAGCAAAAACCTGTCTCTTATACACATCTC
>1103:9204:16526__F_032
AAGTCGTAACAAGGTTTCCGTAGGTGAACCTGCGGAAGGATCATTACCTAGAGTTGTAGGCTTTGCCTGCTATCTCTTACCCATGTCTTTTGAGTACCTTCGTTTCCTCGGCGGGTTCGCCCGCCGATTGGACAATTTAAACCATTTGCAGTTGCAATCAGCGTCTGAAAAAATTTAATAATTACAACTTTCAACAACGGATCTCTTGGTTCTGGCATCGATGAAGAACGTAGTGAAGAAAC
>1101:15504:1506__F_044
AAGTCGTAACAAGGTTTCCGTAGGTGAACCTGCGGAAGGATCATTAATGATTGACCGAAAGGTCTTATCAACTATCCAACACCTCTTGTGAACCGTTGACCTCCGGGTCTCAATTACAAACATCAGTGTAACGAACGTCTTGTTATCTTAACAAAAACAAAACTTTCAACAACGGATCTCTTGGCTCTCGCATCGATGAAGAACGCAGCAAAAACCTGTCTCTTATACACATCTCCGAGCCCAC
>1101:21573:20068__F_109
AAGTCGTAACAAGGTTTCCGTAGGTGAACCTGCGGAAGGATCATTACAAGAGAAACCCGCCGGCTCGCCCGGCGTCTCTTAAACCCTATGCATACCGACCGTGCCCTGGTGGCGGAGGGTGCTCCGCCGCCGCAACGATAACTTTGGTAAGCTGCGTCTGAGTATGGGATTGAATGGATCAAAACTTTCAACAACGGATCTCTTGGTTCTGGCATCGATGAAGAACGTAGCAAAACACTGTCTC
>1102:12112:3062__F_049
AAGTCGTAACAAGGTTTCCGTAGGTGAACCTGCGGAAGGATCATTAGTGAATGCCCTCACGGGCTTAACTATCCAACCAACCTCTGTGAACTGTCGCCCTCGGGCGCTTCTATAACAAACTATAACTGTCATGAACGTCGTATACAAAAACAAACACAACTTTCAACAACGGATCTCTTGGCTCTCGCATCGATGAAGAACGCAGCAAATCCCCTGTCTCTTATACACATCTCCGAGCCCACGA
>1102:15559:4135__F_135
AAGTCGTAACAAGGTCTCCGTAGGTGAACCTGCGGAGGGATCATTACCAGAGATGGCGGGCCCCCGCGCCCCCGTCCCCAACCCTTTGTTGACCAAACCCTTTTGCCTCGGGGGCAGAGCGTCCGCCGCCGCCCCCGGAGGACCATCAAACGCTGTCTCTGTACGTCGGAGTCAAATGCAAATGAATGAAAACTTTCAACAACGGATCTCTTGGTTCTGGCATCGATGAAGAACGTAGCAAATCA
>1103:11532:14464__F_050
AAGTCGTAACAAGGTTTCCGTAGGTGAACCTGCGGAAGGATCATTATCAAAACAGCGGACTTCGGTCCTTGCTGCACCCTTGTCTTTTGCGTACCGTATGTTTCCTCGGCGGGCTTGCCTGCCGGTTGGACATTATCAAACCTTTTTGTAGTTGCAATCAGCGTCAGAAAACAAATAATAATTACAACTTTCAACAACGGATCTCTTGGTTCTGGCATCGATGAAGAACGCAGCAAATCATC
>1103:17718:8320__F_067
AAGTCGTAACAAGGTTTCCGTAGGTGAACCTGCGGAAGGATCAGTAGAGAACCGCCGGCGCAAGCCGGTTCTACCCCACACACACCTGTGAACCGTTTATTAGGACGTGGATTACCCTCGGGGAAACCGTCCGACCTTACAAAACATCTTATAACGTCATGAATGTAGTCTTATTTTAACAAATAAAACTTTCAACAACGGATCTCTTGGCTCCCACATCGATGAAGAACGTAGCAAACAC
>1103:20611:8488__F_019
AAGTCGTAACAAGGTTTCCGTAGGTGAACCTGCGGAAGGATCATTACCTAGAGTTGCGGGCTCTGCCTGCCATCTCTTACCCATGTCTTTTGAGTACCTTACGTTTCCTCGGCGGGTCCGCCCGCCGACTGGACAAACTTAAACCACTTGCAGTTGAAATCAGCGTCTGAAAAAACTTAATAGTTACAACTTTCAACAACGGATCTCTTGGTTCTGGCATCGATGAAGAACGTAGTAAAACTCC
>1103:9665:20553__F_044
AAGTCGTAACAAGGTTTCCGTAGGTGAACCTGCGGAAGGATCATTAATGAATTACAGGTCTTCTTTTTAGAAGTTCCGCCCATTCATTTCCAACCCTGTGCACACACGATTCTTTTTTTACACCTTTTTTAACTGGTAATAGTTGAAGAATGTAATCAGTCTCTTAATTGAGCATAAAATATAGTCAAAACTTTCGGCAACGGATCTCTTGGCTCTCGCATCGATGAAGAACGCAGTAAAAAA
>1104:12164:21797__F_100
AAGTCGTAACAAGGTTTCCGTAGGTGAACCTGCGGAAGGATCATTACCTAGAGTTGTAGGCTTTGCCTGCTATCTCTTACCCATGTCTTTTGAGTACCTTACGTTTCCTCGGTGGGTCCGCCCACCGATTGGACAAACTTAAACCCTTTGCAGTTGAAATCAGCGTCTGAAAAAACTTAATAGTTACAACTTTCAACAACGGATCTCTTGGTTCTGGCATCGATGAAGAACGCAGTGAAAACCT
>2101:12656:12335__F_116
AAGTCGTAACAAGGTCTCCGTTGGTGAACCAGCGGAGGGATCATTACTGAGTACTACACTCTCTACCCTTTGTGAACTATTATACCTGTTGCTTCGGCGGCGCCCGCGAGGGTGCCCGCCGGTCTCATCAGAATCTCTGTTTTCGAACCCGACGATACTTCTGAGTGTTCTTAGCGAACTGTCAAAACTTTTAACAACGGATCTCTTGGCTCCAGCATCGATGAAGAACGCAGTAAATTGAG
>2101:20661:3060__F_099
AAGTCGTAACAAGGTTTCCGTAGGTGAACCTGCGGAAGGATCATTAGTGAATACTAGGACGTTCAATTTAACTTGAAGTCCGAACTCTCACTTTCTAACCCTGTGCATTTGTTTTGGTTAGTAGGATTCGTCTGAACACCTCTTCATTTACAAACACAAAGTCTATGAATGTATAAAGTTTATAACAAAACAAAACTTTCAACAACGGATCTCTTGGCTCTCGCATCGATGAAGAACGTAGCG
>2102:23785:18123__F_080
AAGTCGTAACAAGGTTTCCGTAGGTGAACCTGCGGAAGGATCATTACCTAGAGTTGTAGGCTTTGCCTGCTATCTCTTACCCATGTCTTTTGAGTACCTTCGTTTCCTCGGCGGGTTCGCCCGCCGATTGGACAATTTAAACCATTTGCAGTTGCAATCAGCGTCTGAAATAATTTAATAAATTACAACTTTCAACAACGGATCTCTTGGTTCTGGCATCGATGAAGAACGTAGCAAAATACT
>2104:22355:12164__F_099
AAGTCGTAACAAGGTTTCCGTAGGTGAACCTGCGGAAGGATCATTACCGAGACGAGATCGGGGGGGGGGGCTTCCCCTCCCCGCTGATCGTATCACCACCCTCCTTGACACGCACCGACGTCCTTCCTCGGCGGGGTCCACCCGCCGGCGGAACGTTAGCAAACCCTTTCGTGCATACCAGCAGTATACCGTTCCGATGAGAAATTCAATCGTTACAATCTTCAACAATGGATCTCTTGGCT
>1101:15834:20183__F_077
AAGTCGTAACAAGGTTTCCGTAGGTGAACCTGCGGAAGGATCATTATCAAACAGCGGACTTCGGTCCTTGCTGCACCCTTGTCTTTTGCGTACCGATTTGTTTCCTCGGCGGGCTTGCCTGCCGATAGGACATTATCAAACCATTTTGTAGTTGCAATCAGCGTCAGAAAAATATAATTATTACAACTTTCAACAACGGATCTCTTGGTTCTGGCATCGATGAAGAACGCAGCGAATGTACT
>1101:18009:21278__F_087
AAGTCGTAACAAGGTTTCCGTAGGTGAACCTGCGGAAGGATCATTACATTCAGTAGCCCAGCTACTTGTTTACACCCTTGTCTTTTTGCGTACTTATCGTTTCCTCGGCGGGCTTGCCTGCCGGTTGGACAACTTTATAACCTTTTTAAATCTTCAATCAGCGTCTGAATAATATACAATAATTACAACTTTCAACAACGGATCTCTTGGTTCTGGCATCGATGAAGAACGCAGTAAAGCTCC
>1101:23373:22609__F_113
AAGTCGTAACAAGGTTTCCGTAGGTGAACCTGCGGAAGGATCATTAATGAAATGCAAGGACGCTCTTTTTAGAGGTCCGACCCAAATCATTTTCCTTTACACTGTGCACATACTACTTTTTTCTACACCATTTTTTAAACGCAATAGTCTAAGAATGTCATATCAGTCTCGAAAGAGCAATAAAAGTAATAAAACTTTCAGCAACGGATCTCTTGGCTCTCGCATCGATGAAGAACGCAGTAAA
>1101:4155:18975__F_031
AAGTCGTAACAAGGTTTCCGTAGGTGAACCTGCGGAAGGATCATTAATAAATGTTACTTCGGTAACTTAATTAATCCCTAACACCTGTGCATCTTGTCGCTTCGGCGTCATTTTATAAACATCAGTGTAATGAATGTAAAGTATTATAACAAATACAACTTTCAACAACGGATCTCTTGGCTCTCGCATCGATGAAGAACGCAGTGAACACCTGTCTCTTATACACATCTCCGAGCCCACGAGA
>1101:8002:16095__F_132
AAGTCGTAACAAGGTTTCCGTAGGTGAACCTGCGGAAGGATCATTAACAAAGTTCGCTTCTCTGAAGCAACTGATCTCTAACACCTGTGCATCTTGTCGCTCCGGCGATATATCAAACATCAGTGTAAAGAATGTAATTTATTATAACAAATACAACTTTCAACAACGGATCTCTTGGCTCTCGCATCGATGAAGAACGCAGCAAAAAACTGTCTCTTATACACATCTCCGAGCCCACGAGA
>1103:21770:8104__F_135
AAGTCGTAACAAGGTTTCCGTAGGTGAACCTGCGGAAGGATCATTAGTGATTTGGCTTCGGCCTTTATCCAATCCAAACCTCTGTGCTCTGGCCCTCTGTGGCCGTCAAACATTGTGTAATAAACGTCATATAACAAAACAAAACAAAACTTTCAACAACGGATCTCTTGGCTCTCGCATCGATGAAGAACGCAGCGAACCTCTGTCTCTTATACACATCTCCGAGCCCACGAGACGACATCTG
>1103:25026:13901__F_115
AAGTCGTAACAAGGTCTCCGTAGGTGAACCTGCGGAGGGATCATTACAGAGTTATCTAACTCCTAAAACCATGTGAACTTACCACTGTTGCCTCGGTGGAAGGTGCTGGAGACAGCACTGGAAGCCGGTGGACATCTAAACTCTTGTTAATTTTTGGCAATCTGAATCATAACTAAGAAATAAGTTAAAACTTTCAACAACGGATCTCTTGGTTCTGGCATCGATGAAGAACGTAGTGAACT
>1103:4191:20736__F_051
AAGTCGTAACAAGGTTTCCGTAGGTGAACCTGCGGAAGGATCATTATTGATTGGTCGAAAGACCTTATCAGATTCTACCACCTCTGTGAACTGTTGGACCTCCGGGTCTACAATCAAACATCAGTGTAACGAACGTAAGAGTATCTTAACGAAACAAAACTTTCAACAACGGATCTCTTGGCTCTCGCATCGATGAAGAACGCAGTGAAGCGATCTGTCTCTTATACACA
>1103:9702:14296__F_009
AAGTCGTAACAAGGTTTCCGTAGGTGAACCTGCGGAAGGATCATTACACGATTTCGGTTAACACCGTTTTCACCCTTTGTTTATACGTACCACATGTTTCCTCGGGGGGCTTGCCCCCCGTTAGGACACCCCATAAACCTTTTTGTAATAGCAGTTAGCGTCTGAAAACTAAGTTAATTATTAAAACTTTCAACAATGGATCTCTTGGTTCTGGCATCGATGAAGAACGTAGCAAATC
>1104:14395:27819__F_134
AAGTCATAACAAGGTTTCCGTAGGTGAACCTGCGGAAGGATCATTAATAATGCCCTCTGACTTCGGTCAGCTGGGTTCAATGTGTGCCATCTCTTCGGAGGTGGCCATCCACACACACCGTGAACTGTGGCTTCGGCCATCACAAACTATTAGTAATGAATGTAATATCATAACAAAACAAAACTTTTAACAACGGATCTCTTGGCTCTCGCATCGATGAAGAACGTAGCGAACGATCCTGT
>1104:6671:20699__F_023
AAGTCGTAACAAGGTTTCCGTAGGTGAACCTGCGGAAGGATCATTACATTCAGTAGCCTAGCTACTTGTTTATACCCTTGTTTTTTGCGTACCTATTGTTTCCTCGGTGGGCTTGCCTGCCGGTTGGACAACACTATAACCTTTTTAAATCTTCAATCAGCGTCTGAATTATACATAATAATTACAACTTTCAACAACGGATCTCTTGGTTCTGGCATCGATGAAGAACGTAGTGAAGAGAC
>2101:17199:11022__F_083
AAGTCGTAACAAGGTTTCCGTAGGTGAACCTGCGGAAGGATCATTAGTGATTTGACCTTTATGGTCTGACAACTATTCCACATACCTCTGTGAACCGTTCGGTCTTCGGACCGATTTTACAAACATCAGTGTAATGAACGTGAGACATTTATAACCTAATAAAACTTTCAACAACGGATCTCTTGGCTCTCGCATCGATGAAGAACGCAGCAAACAACTGTCTCTTATACACATCTCCGAGCCC
>2103:20056:20607__F_037
AAGTCGTAACAAGGTTTCCGTAGGTGAACCTGCGGAAGGATCATTACATTCAGTAGCCTAGCTACTTGTTTACACCCTTGTTTTTTGCGTACTTATCGTTTCCTCGGCGGGCTTGCCTGCCGATTGGACAACCTTATAACCTTTTTGAATCTTCAATCAGCGTCTGAATTATATACAAATAATTACAACTTTCAACAACGGATCTCTTGGTTCTGGCATCGATGAAGAACGCAGCAAAAAC
>2103:25620:19342__F_134
AAGTCGTAACAAGGTTTTCGTAGGTGAACCTGCGGAAGGATCATTAGTGAAGTTTAAGAGCGCTCGAAAGAGGCTCGACTACACTTTCTTACACTGTGAACTTGATTTTCCAACTTGTCTGGCAACGGACTTGTTCGAAACCCTAGTCTTAATAAAAGTCTTGAATGTAACCTTTGATTAAACGAAAGTAACAACTTTCAGCAACGGATTTCTTGGCTCTCGCATCGATGAAGAACGTAGCGA
>1101:10087:18895__F_112
AAGTCGTAACAAGGTTTCCGTAGGTGAACCTGCGGAAGGATCATTACCTAGAGTTGTAGGCTTTGCCTGCTATCTCTTACCCATGTCTTTTGAGTACCTTACGTTTCCTCGGTGGGTTCGCCCACCGATTGGACAAATTTAAACCCTTTGCAGTTGAAATCAGCGTCTGAAAAAACTTAATAGTTACAACTTTCAACAACGGATCTCTTGGTTCTGGCATCGATGAAGAACGTAGTGAAGCTGAG
>1101:11201:22144__F_125
AAGTCGTAACAAGGTATCTGTAGGTGAACCTGCAGATGGATCATTTCGATGAAAACCTTTTTTTTCTGAGGTGTGGCTCGCACCTGTCCAACTAAACTGGGCTACTTTTTTTCAACACGGTTGCATCGGTTGGGCCTGTCAAACAGTGCAATTACGCGCTGGGAGACGGTCTCGACACTTTTAACCAAACACTTTTGATGATCTAGGATTTGAATGAAGTTCATTTTTACGATGGAACCGACTGG
>1101:15475:17588__F_108
AAGTCGTAACAAGGTTTCCGTAGGTGAACCTGCGGAAGGATCATTAGTGAATGCCCTCACGGGCTTAACTATCCAACCAACCTTTGTGAACCGTCGCCTTCGGGCGCTCTATAACAAACTATAACAGTCATGAACGTAGTATACAAAAACAAACACAACTTTCAACAACGGATCTCTTGGCTCTCGCATCGATGAAGAACGCAGCGAACCTCTGTCTCTTATACACATCTCCGAGCCCACGAGA
>1101:17122:19590__F_011
AAGTCGTAACAAGGTTTCCGTAGGTGAACCTGCGGAAGGATCATTACATTCAGTAGCCTAGCTACTTGTTTACACCCTTGTTTTTTGCGTACCTATTGTTTCCTCGGCGGGCTTGCCTGCCGGTTGGACAAAACTTATAACCTTTTTTAAATCTTCAATCAGCGTCTGAATTATACATAATAATTACAACTTTCAACAACGGATCTCTTGGTTCTGGCATCGATGAAGAACGTAGTAAAAGT
>1101:18382:13797__F_111
AAGTCGTAACAAGGTTTCCGTAGGTGAACCTGCGGAAGGATCATTATTAAATGCGAAGCCTCACGGCCTAGCTTTATAATCCCTTATTACACCTGTGCACCTTATTGTCTTCGGACAATTTACTACAAACATCAGTGTAACGAATGTAAAGTATTATAATCAATACAACTTTCAACAACGGATCTCTTGGCTCTCGCATCGATGAAGAACGTAGTGAAAGGATCCTGTCTCTTATACACATCTCC
>1101:18646:16899__F_071
AAGTCGTAACAAGGTTTCCGTAGGTGAACCTGCGGAAGGATCATTAATGAATTTAGATTGAACCATAGGCGAAAGCCAGTGGTTCTTCTTTCATATCCATAACACCTGTGCACTGTTGGATGCTTGCATCCACTTTTAAACTAAACATTATTGTAACAAATGTAGTCTTATTATAACATAATAAAACTTTCAACAACGGATCTCTTGGCTCTCGCATCGATGAAGAACGTAGTAAAAATAAGCTG
>1101:22426:19465__F_086
AAGTCGTAACAAGGTTTCCGTAGGTGAACCTGCGGAAGGATCATTATCGAGTGAGGGCCTTCGGGCTTGACCTCCCACCCTTGTGTTGTCCGACCGCGTTGCTTCGGGGCCGCCGGCAGACGCCCGCGCCCCGGAGGACCATCCAACTCTGCATTTCTGCGTCCGAGTCTAATGGAAAATACATGAAAACTTTCAACAACGGATCTCTTGGTTCTGGCATCGATGAAGAACGCAGCAAACCT
>1101:4644:12776__F_061
AAGTCGTAACAAGGTTTCCGTAGGTGAACCTGCGGAAGGATCATTAGAAATGTGCCGCAAGGCCTTATCTAACCACACACAACTGTGCACGCCCTCGGGCATAAACTATTTAATGGTAATGAATGTAACAAAGTTAACATAATACAACTTTCAACAACGGATCTCTAGGCTCTCGCATCGATGAAGAACGCAGTGAACACCTGTCTCTTATACACATCTCCGAGCCCACGAGACCCTACCTAAT
>1102:16300:21418__F_049
AAGTCGTAACAAGGTTTCCGTAGGTGAACCTGCGGAAGGATCATTAGTGATTGACCTCCGGGTCTTAATAACTATAATCTTCTACCTCTGTGAACCGTTGGTCTTCGGACCGATTCTTATAACAAACATCTGTGTAATGAACGTAACCTATATTAATCATATAAAACTTTTAACAACGGATCTCTTGGCTCTCGCATCGATGAAGAACGTAGTGAAATCATACTGTCTCTTATACACATCTCCGA
>1102:17478:19847__F_050
AAGTCGTAACAAGGTTTCCGTAGGTGAACCTGCGGAAGGATCATTATTAAATGCAAAGCCATCACTGGCCTAGCTTTATAATCCCTTATTACACCTGTGCACCTTATTGTCTTTGGACAATTTTAACAAACATCAGTGTAAAGAATGTAAACTATTATAATAAATACAACTTTTAACAACGGATCTCTTGGCTCTCGCATCGATGAAGAACGCAGTGAACCTCACTGTCTCTTATACACATCTCC
>1102:18807:3145__F_132
AAGTCGTAACAAGGTTTCCGTAGGTGAACCTGCGGAAGGATCATTATAGTATGGGCTTCGGCCCTAATAATCCAACCTCTGTGAACTGTTCAACTGCATGCGGCGGATGCTCCGGCGTCCGCTAACATCAGTGTATCTAAACATCAGTGTAAAGAATGTAAACATATTAAACAAACAAAACTTTTAACAACGGATCTCTTGGCTCTCGCATCGATGAAGAACGCAGCAAAGCACTGTCTCTT
>1102:23681:20005__F_104
AAGTCGTAACAAGGTTTCCGTAGGTGAACCTGCGGAAGGATCATTAATGATTGACCGAAAGGTCTTATCAACTATCCAACACCTCTTGTGAACCGTTGACCTCCGGGTCTCAATTACAAACATCAGTGTAACGAACGTCTTGTTATCTTAACAAAAACAAAACTTTCAACAACGGATCTCTTGGCTCTCGCATCGATGAAGAACGTAGTAAACCGGCACTGTCTCTTATACACATCTCCGAG
>1102:3942:10380__F_132
AAGTCGTAACAAGGTTTCCGTAGGTGAACCTGCGGAAGGATCATTATAGATTGGCCGAAAGGCCGTGTCTCATCCACACACACCGTGAACGCAACACAGTCTGGCCCTCGAACCGTATATCGGGACCTGGGCCGGACTCACACCAAACGAAATGTAAAGAATGTCAATCAATGTAACGAAACAAAACTTTCAACAACGGATCTCTTGGCTCTCGCATCGATGAAGAACGTAGTAAAAAACTGT
>1102:7354:5291__F_132
AAGTCGTAACAAGGTTTCCGTAGGTGAACCTGCGGAAGGATCATTAAAGAAACGGGCTGTAAGAAGCCTTGGATCTTATTCCAAACCTGAATGTGAACGGTGACCTTTGGGTCCATTTCAAACAATCAAGTCAAGAACGTATCTATTGTAACGAAAACACAACTTTCAACAACGGATCTCTTGGCTCTCGCATCGATGAAGAACGTAGCAAAGCACTGTCTCTTATACACATCTCCGAGCCCACG
>1102:9784:9793__F_019
AAGTCGTAACAAGGTTTCCGTAGGTGAACCTGCGGAAGGATCATTACCTAGAGTTGTGGGCTTTGCCTGCTATCTCTTACCCATGTCTTTTGAGTACCTTTGTTTCCTCGGCGGGTTCGCCCGCCGACTGGACAATTTAAACCATTTGCAGTTGCAATCAGCGTCTGAAAAACATAATAGTTACAACTTTCAACAACGGATCTCTTGGTTCTGGCATCGATGAAGAACGTAGCAAAAAAA
>1103:16690:17511__F_115
AAGTCATAACAAGGTCTCCGTAGGTGAACCTGCGGAGGGATCATTAAAGATGCCTTCGGGCTTTTAATACCTTATACACCGTGAACAGTTGGGGGACTTGTCGCAAGACTGGAACCCGAGGTCGAGAGACCTACTTTATACATCAAGTCATGAACGTATACACTATAAACAAATACAACTTTCAACAACGGATCTCTTGGCTCTCGCATCGATGAAGAACGCAGTGAAACACTGTCTCTTATAC
>1103:17448:7249__F_048
AAGTCGTAACAAGGTCTCCGTAGGTGAACCTGCGGAGGGATCATTACACAAAAAATATGAAGGCTGTATGCGGCTGTGTCTCTTTCGGGGGCCAGCTTTTGCGGAGGCTGAAATATTTTTCACCCATGTCTTTTGCGCACTTGTTGTTTCCTGGGCGGGTTTCGCCCGCCACCAGGACCACACCATAAACCTTTTTTATGCAGTTGCAATCAGCGTCAGTATAACAAATGTAAATCATTTACA
>1103:18672:22461__F_098
AAGTCGTAACAAGGTTTCCGTAGGTGAACCTGCGGAAGGATCACTAGTGAAATGGCGCCCGCGCAGGGCTGCCCACTTCATCCTTACCCTGTGAAAACGATCTCTTTTTAAACTCAGAGTGGCGAATGTAAATCATACTAAACAAAACAAAACTTTCAGCAACGGATCTCTTGGCTCCCGCATCGATGAAGAACGCAGCAAAAACCTGTCTCTTATACACATCTCCGAGCCCACGAGACAGCAA
>1103:21324:25480__F_079
AAGTCGTAACAAGGTTTCCGTAGGTGAACCTGCGGAAGGATCATTAGTGAACGCCCTCACGGGCTTAACTATCCAACCAACCTCTGTGAACCGTCGCCCTCGGGCGCTATATAACAAACTATAACAGTCATGAACGTAGTATACAAAAACTAAACACAACTTTCAACAACGGATCTCTTGGCTCTCGCATCGATGAAGAACGCAGCAAACACCTGTCTCTTATACACATCTCCGAGCCCACGAG
>1103:3331:11374__F_135
AAGTCGTAACAAGGTTTCCGTAGGTGAACCTGCGGAAGGATCATTATTAAATGTTGCTCTGCAACTTTATAATCCCTTAACACCTGTGCATTTTGTCGCTCCGGCGATATATACAAACATCAGTGTAAAGAATGTAAATTATTATAACAAATACAACTTTCAACAACGGATCTCTTGGCTCTCGCATCGATGAAGAACGCAGTAAAAGCCTGTCTCTTATACACATCTCCGAGCCCACGAGACG
>1103:8521:21542__F_095
AAGTCGTAACAAGGTCTCCGTTGGTGAACCAGCGGAGGGATCATTACTGAGTACTACACTCTCTACCCTTTGTGAACTATTATACCTGTTGCTTCGGCGGCGCCCGCAAGGGTGCCCGCCGGTCTCATCAGAATCTCTGTTTTCGAACCCGACGATACTTCTGAGTGTTCTTAGCGAACTGTCAAAACTTTTAACAACGGATCTCTTGGCTCCAGCATCGATGAAGAACGTAGCAAAAATTTC
>1104:17676:3069__F_115
AAGTCGTAACAAGGTTTCCGTAGGTGAACCTGCGGAAGGATCATTAATGAAATGCAAGGACGCTCTTTTTAGAGGTCCGACCAACTCATTTACCTTTACACTGTGCACATACTACTTTTTTACACCAATTTTTAACGCATTAGTTTAAGAATGTAAAATCAGTCTCGAAAGAGCATAAAATAAATAAAACTTTCAGCAACGGATCTCTTGGCTCTCGCATCGATGAAGAACGCAGTAAAGATCA
>1104:26434:17478__F_095
AAGTCATAACAAGGTTTCCGTAGGTGAACCTGCGGAAGGATCATTATTGGTTTGGCCTTTGGCCTTATACAATCTACACACTGTGAACCGTGGCTTCGGCCCAAACTTGAAGTCTTGAATGTAACATATGAAAAACAAAATATAACTTTTAACAACGGATCTCTTGGCTCTCGCATCGATGAAGAACGTAGTAAAGAACTGTCTCTTATACACATCTCCGAGCCCACGAGACTGTCACTCATCTC
>1104:28124:18583__F_007
AAGTCGTAACAAGGTTTCCGTAGGTGAACCTGCGGAAGGATCATTAATGAAATGCAAGGACGTTCTTTTTAGAAGTCCGACCCAATTCATCCTTTCACCCTGTGCACATAACATTTTAACACCCATTTTAAACACGTAAAGTCATATGAATGTCAAAAAGTCTCTTAATTGAGCATAAAAGTTAATAAAACTTTCGGCAACGGATCTCTTGGCTCCCGCATCGATGAAGAACGTAGTGAAGA
>2101:17203:4679__F_050
AAGTCGTAACAAGGTTTCCGTAGGTGAACCTGCGGAAGGATTATTAATAAATGGCGAAGCTCGAAAGAGTCTAAGCTTTATATTATTCCATAACACCTGTGAACTATTTGTCTTCTTGTCATGAGAAGGTACAACCTATACAAACATAACTGTAATGAATGTAATCTATTATAACATAATACAACTTTCAACAACGGATCTCTTGGCTCTCGCATCGATGAAGAACGTAGTAAAATGGTCCTG
>2101:23581:15269__F_014
AAGTCGTAACAAGGTCTCCGTAGGTGAACCTGCGGAGGGATCATTACCGAGCGAGGGCCTCCGGGTCCGACCTCCAACCCTTTGTGAACACATCCCGTTGCTTCGGGGGCGACCCTGCCGGGCGCCCCCGGAGGACCACACAACACTGCATCTTTGCGTCGGAGTTTACGAGTAAATCGAAACAAAACTTTCAACAACGGATCTCTTGGTTCTGGCATCGATGAAGAACGCAGTGAAAACCTGT
>2101:9764:11619__F_080
AAGTCGTAACAAGGTTTCCGTAGGTGAACCTGCGGAAGGATCATTAGAAATGTGCCGCAAGGCCTTATCTAACCACACACAACTGTGCACGCCTTCGGGCATAAACTATTTAACGGTAATGAATGTAACAAAGTTAACATAATACAACTTTCAACAACGGATCTCTAGGCTCTCGCATCGATGAAGAACGCAGCAAAATGCTGTCTCTTATACACATCTCCGAGCCCACGAGACTCCAACCTA
>2102:23956:21677__F_123
AAGTCGTAACAAGGTTTCCGTAGGTGAACCTGCGGAAGGATCATTACATTCAGTAGCTCAGCTACTTGTTTACACCCTTGTCTTTTTGCGTACTTATCGTTTCCTCGGCGGGCTTGCCTGCCGGTTGGACAACTTTATAACCTTTTTAAAATCTTCAATCAGCGTCTGAATAATATACAATAATTACAACTTTCAACAACGGATCTCTTGGTTCTGGCATCGATGAAGAACGTAGCAAAATCCT
>2103:22798:12291__F_115
AAGTCGTAACAAGGTTTCCGTAGGTGAACATGCAGAAGGATCATTAATGAATTTAGATTGAACCATAGGCGAAAGCCAGTGGTTCTTCTTTCATATCCATAACACCTGTGCACTGTTGGATGCTTGCATCCACTTTTAAACTAAACATTATTGTAACAAATGTAGTCTTATTATAACATAATAAAACTTTCAACAACGGATCTCTTGGCTCTCGCATCGATGAAGAACGCAGTAAAACGTCCC
>2103:7324:21166__F_115
AAGTCGTAACAAGGTTTCCGTAGGTGAACCTGCGGAAGGATCATTATTGATTTGACCTCCGGGTCTTAACATTACATCCACATACCTCTGTGAACCGTTGACCCTCGGGTCTCCTTTACAAACATCAGTGTAATGAACGTCATATCTTTATAACATAATAAAACTTTCAACAACGGATCTCTTGGCTCTCGCATCGATGAAGAACGCAGCAAAGAACTGTCTCTTATACACATCTCCGAGCCCAC
>2104:16524:8104__F_122
AAGTCGTAACAAGGTTTCCGTAGGTGAACCTGCGGAAGGATCATTAGTGAACGCCCCTCGGGGCTTATCCAACCAACCTCTGTGAACTGTGGCCCTCGGGCCTTTTACAAACATTGAACGTCATGAACGTAGTAATCTATAACAAAACAAAACTTTCAACAACGGATCTCTTGGCTCTCGCATCGATGAAGAACGTAGCAAACTTACCTGTCTCTTATACACATCTCCGAGCCCACGAGACGTT
>2104:5420:15926__F_104
AAGTCGTAACAAGGTTTCCGTAGGTGAACCTGCGGAAGGATCATTATTAAACGCGAAGCCATCACTGGCCTAGCTTTATAATCCTTATTACACCTGTGCACCTTATTGTCTTCGGACAATCTTTACAAACAACAGTGTAACGAATGTAAACTATTATAAAATAATACAACTTTTAACAACGGATCTCTTGGCTCTCGCATCGATGAAGAACGTAGTGAATCCCCCTGTCTCTTATACACATCT
