# Supplementary material for: Leaf-associated microbiomes of grafted tomato plants
Source: Sci Rep. 2019 Feb 11;9:1787. doi: 10.1038/s41598-018-38344-2 (PMC6370777; doi:10.1038/s41598-018-38344-2)
Supplement: Supplementary file 2 — Supplementary Data 1 [file 41598_2018_38344_MOESM2_ESM.zip › Data_S1/Taxonomy.16S.txt]

samplename	superkingdom	kingdom	phylum	class	order	family	genus	species
2103:9207:4417__B_039	Bacteria		Actinobacteria	Actinobacteria	Frankiales	Frankiaceae
1101:19538:9193__B_118	Bacteria		Actinobacteria	Actinobacteria	Geodermatophilales	Geodermatophilaceae
1104:22724:11848__B_090	Bacteria		Actinobacteria	Actinobacteria	Kineosporiales	Kineosporiaceae	Kineococcus
1102:9201:6268__B_125	Bacteria		Actinobacteria	Actinobacteria	Micrococcales	Intrasporangiaceae
1101:19941:10686__B_095	Bacteria		Actinobacteria	Actinobacteria	Micrococcales	Microbacteriaceae	Curtobacterium
1101:12946:14652__B_007	Bacteria		Actinobacteria	Actinobacteria	Propionibacteriales	Nocardioidaceae	Marmoricola	Marmoricola korecus
1101:10158:22523__B_110	Bacteria		Actinobacteria	Actinobacteria	Propionibacteriales	Nocardioidaceae	Nocardioides
1103:13059:13308__B_006	Bacteria		Actinobacteria	Actinobacteria	Propionibacteriales	Propionibacteriaceae
1101:14548:21327__B_035	Bacteria		Actinobacteria	Actinobacteria	Pseudonocardiales	Pseudonocardiaceae	Pseudonocardia
1101:17701:8760__B_014	Bacteria		Actinobacteria	Actinobacteria
1101:8909:21769__B_025	Bacteria		Actinobacteria	Actinobacteria
1102:15751:19805__B_030	Bacteria		Actinobacteria	Actinobacteria
1101:10885:25670__B_024	Bacteria		Actinobacteria	Thermoleophilia	Solirubrobacterales
1101:13324:18964__B_128	Bacteria		Bacteroidetes	Cytophagia	Cytophagales	Amoebophilaceae	Candidatus Cardinium
1101:10781:14140__B_113	Bacteria		Bacteroidetes	Cytophagia	Cytophagales	Cytophagaceae	Spirosoma
1101:11011:8104__B_128	Bacteria		Bacteroidetes	Cytophagia	Cytophagales	Cytophagaceae	Spirosoma
1101:11572:28322__B_044	Bacteria		Bacteroidetes	Cytophagia	Cytophagales	Cytophagaceae	Spirosoma
1101:12148:17101__B_098	Bacteria		Bacteroidetes	Cytophagia	Cytophagales	Cytophagaceae	Spirosoma
1102:16003:10768__B_105	Bacteria		Bacteroidetes	Cytophagia	Cytophagales	Cytophagaceae	Spirosoma
1104:9653:15438__B_125	Bacteria		Bacteroidetes	Cytophagia	Cytophagales	Cytophagaceae	Spirosoma
2103:14979:25995__B_100	Bacteria		Bacteroidetes	Cytophagia	Cytophagales	Cytophagaceae	Spirosoma
1101:10537:21079__B_125	Bacteria		Bacteroidetes	Cytophagia	Cytophagales	Hymenobacteraceae	Hymenobacter
1101:12458:12176__B_113	Bacteria		Bacteroidetes	Cytophagia	Cytophagales	Hymenobacteraceae	Hymenobacter
1101:12495:5050__B_024	Bacteria		Bacteroidetes	Cytophagia	Cytophagales	Hymenobacteraceae	Hymenobacter
1101:24538:11768__B_113	Bacteria		Bacteroidetes	Cytophagia	Cytophagales	Hymenobacteraceae	Hymenobacter
1102:22379:17372__B_114	Bacteria		Bacteroidetes	Cytophagia	Cytophagales	Hymenobacteraceae	Hymenobacter
1102:28635:19716__B_125	Bacteria		Bacteroidetes	Cytophagia	Cytophagales	Hymenobacteraceae	Hymenobacter
2102:21284:25239__B_053	Bacteria		Bacteroidetes	Cytophagia	Cytophagales	Hymenobacteraceae	Hymenobacter
2102:9031:4131__B_098	Bacteria		Bacteroidetes	Cytophagia	Cytophagales	Hymenobacteraceae	Hymenobacter
1101:17434:3052__B_116	Bacteria		Bacteroidetes	Flavobacteriia	Flavobacteriales	Flavobacteriaceae	Chryseobacterium
1101:12734:13193__B_116	Bacteria		Bacteroidetes	Sphingobacteriia	Sphingobacteriales	Sphingobacteriaceae	Mucilaginibacter
1101:15779:14498__B_116	Bacteria		Bacteroidetes
2103:8829:22060__B_125	Bacteria		Cyanobacteria		Chroococcidiopsidales	Chroococcidiopsidaceae	Chroococcidiopsis
1101:12561:10363__B_046	Bacteria		Cyanobacteria		Nostocales	Rivulariaceae	Calothrix
1101:19622:6127__B_125	Bacteria		Cyanobacteria		Nostocales	Rivulariaceae	Macrochaete
1101:18852:24958__B_109	Bacteria		Cyanobacteria		Nostocales
1103:14065:14921__B_005	Bacteria		Cyanobacteria
1104:14265:23333__B_098	Bacteria		Cyanobacteria
1102:20304:18872__B_128	Bacteria		Deinococcus-Thermus	Deinococci	Deinococcales	Deinococcaceae	Deinococcus
2104:26779:21203__B_116	Bacteria		Deinococcus-Thermus	Deinococci	Deinococcales	Deinococcaceae	Deinococcus
1104:20407:18330__B_116	Bacteria		Firmicutes	Bacilli	Bacillales	Bacillaceae	Bacillus
1102:12966:27313__B_100	Bacteria		Firmicutes	Bacilli	Bacillales	Bacillaceae	Geobacillus
1102:21410:5068__B_135	Bacteria		Firmicutes	Bacilli	Bacillales	Paenibacillaceae	Paenibacillus
1104:15233:6167__B_030	Bacteria		Firmicutes	Bacilli	Bacillales	Staphylococcaceae	Staphylococcus
2102:13817:7237__B_026	Bacteria		Firmicutes	Bacilli	Lactobacillales	Streptococcaceae	Streptococcus
2104:10417:18676__B_049	Bacteria		Planctomycetes	Planctomycetia	Planctomycetales	Isosphaeraceae	Singulisphaera	uncultured Singulisphaera sp.
1101:13450:18774__B_130	Bacteria		Proteobacteria	Alphaproteobacteria	Caulobacterales	Caulobacteraceae	Brevundimonas
1101:16176:23311__B_039	Bacteria		Proteobacteria	Alphaproteobacteria	Caulobacterales	Caulobacteraceae	Caulobacter
2101:4516:18534__B_064	Bacteria		Proteobacteria	Alphaproteobacteria	Rhizobiales	Aurantimonadaceae
1102:15167:4338__B_135	Bacteria		Proteobacteria	Alphaproteobacteria	Rhizobiales	Beijerinckiaceae
1102:11424:12890__B_070	Bacteria		Proteobacteria	Alphaproteobacteria	Rhizobiales	Bradyrhizobiaceae	Bradyrhizobium
2104:18272:12027__B_057	Bacteria		Proteobacteria	Alphaproteobacteria	Rhizobiales	Hyphomicrobiaceae	Hyphomicrobium
1101:14413:14986__B_034	Bacteria		Proteobacteria	Alphaproteobacteria	Rhizobiales	Methylobacteriaceae	Methylobacterium	uncultured Methylobacterium sp.
2101:13604:19339__B_128	Bacteria		Proteobacteria	Alphaproteobacteria	Rhizobiales	Methylobacteriaceae	Methylobacterium	uncultured Methylobacterium sp.
1101:14678:19235__B_116	Bacteria		Proteobacteria	Alphaproteobacteria	Rhizobiales	Methylobacteriaceae	Methylobacterium
1101:15179:21205__B_116	Bacteria		Proteobacteria	Alphaproteobacteria	Rhizobiales	Methylobacteriaceae	Methylobacterium
1101:23725:23208__B_034	Bacteria		Proteobacteria	Alphaproteobacteria	Rhizobiales	Methylobacteriaceae	Methylobacterium
1101:3539:20793__B_093	Bacteria		Proteobacteria	Alphaproteobacteria	Rhizobiales	Methylobacteriaceae	Methylobacterium
1101:7802:23879__B_110	Bacteria		Proteobacteria	Alphaproteobacteria	Rhizobiales	Methylobacteriaceae	Methylobacterium
1102:10406:27059__B_135	Bacteria		Proteobacteria	Alphaproteobacteria	Rhizobiales	Methylobacteriaceae	Methylobacterium
1102:12686:4356__B_116	Bacteria		Proteobacteria	Alphaproteobacteria	Rhizobiales	Methylobacteriaceae	Methylobacterium
1102:17796:11867__B_133	Bacteria		Proteobacteria	Alphaproteobacteria	Rhizobiales	Methylobacteriaceae	Methylobacterium
1102:18262:13347__B_116	Bacteria		Proteobacteria	Alphaproteobacteria	Rhizobiales	Methylobacteriaceae	Methylobacterium
1103:17521:20845__B_116	Bacteria		Proteobacteria	Alphaproteobacteria	Rhizobiales	Methylobacteriaceae	Methylobacterium
1104:11184:5719__B_133	Bacteria		Proteobacteria	Alphaproteobacteria	Rhizobiales	Methylobacteriaceae	Methylobacterium
1104:11581:25214__B_042	Bacteria		Proteobacteria	Alphaproteobacteria	Rhizobiales	Methylobacteriaceae	Methylobacterium
1104:13333:24443__B_110	Bacteria		Proteobacteria	Alphaproteobacteria	Rhizobiales	Methylobacteriaceae	Methylobacterium
1104:16588:13266__B_101	Bacteria		Proteobacteria	Alphaproteobacteria	Rhizobiales	Methylobacteriaceae	Methylobacterium
1104:6171:19608__B_105	Bacteria		Proteobacteria	Alphaproteobacteria	Rhizobiales	Methylobacteriaceae	Methylobacterium
2101:20655:13309__B_007	Bacteria		Proteobacteria	Alphaproteobacteria	Rhizobiales	Methylobacteriaceae	Methylobacterium
2102:23329:24490__B_116	Bacteria		Proteobacteria	Alphaproteobacteria	Rhizobiales	Methylobacteriaceae	Methylobacterium
2103:24387:17491__B_125	Bacteria		Proteobacteria	Alphaproteobacteria	Rhizobiales	Methylobacteriaceae	Methylobacterium
1101:16830:7666__B_103	Bacteria		Proteobacteria	Alphaproteobacteria	Rhizobiales	Methylobacteriaceae
1101:17450:9379__B_079	Bacteria		Proteobacteria	Alphaproteobacteria	Rhizobiales	Rhizobiaceae
1101:16477:14977__B_058	Bacteria		Proteobacteria	Alphaproteobacteria	Rhizobiales	Xanthobacteraceae	Xanthobacter
1101:12914:23341__B_101	Bacteria		Proteobacteria	Alphaproteobacteria	Rhizobiales
1101:15448:3494__B_096	Bacteria		Proteobacteria	Alphaproteobacteria	Rhizobiales
1102:11102:20912__B_122	Bacteria		Proteobacteria	Alphaproteobacteria	Rhizobiales
1102:15278:11721__B_114	Bacteria		Proteobacteria	Alphaproteobacteria	Rhizobiales
1102:22343:25593__B_127	Bacteria		Proteobacteria	Alphaproteobacteria	Rhizobiales
1103:12820:20367__B_123	Bacteria		Proteobacteria	Alphaproteobacteria	Rhizobiales
1103:6932:14425__B_101	Bacteria		Proteobacteria	Alphaproteobacteria	Rhizobiales
2101:10539:11674__B_017	Bacteria		Proteobacteria	Alphaproteobacteria	Rhizobiales
2101:12824:3812__B_099	Bacteria		Proteobacteria	Alphaproteobacteria	Rhizobiales
2101:14960:15005__B_121	Bacteria		Proteobacteria	Alphaproteobacteria	Rhizobiales
2103:7239:14436__B_081	Bacteria		Proteobacteria	Alphaproteobacteria	Rhizobiales
1101:17706:17718__B_009	Bacteria		Proteobacteria	Alphaproteobacteria	Rhodospirillales	Acetobacteraceae	Roseomonas
1101:19843:12887__B_049	Bacteria		Proteobacteria	Alphaproteobacteria	Rhodospirillales	Acetobacteraceae	Roseomonas
1104:6195:15286__B_093	Bacteria		Proteobacteria	Alphaproteobacteria	Rhodospirillales	Acetobacteraceae	Roseomonas
1101:6976:11329__B_051	Bacteria		Proteobacteria	Alphaproteobacteria	Rhodospirillales	Acetobacteraceae
2102:8425:8210__B_012	Bacteria		Proteobacteria	Alphaproteobacteria	Rickettsiales	Rickettsiaceae
1101:10057:19251__B_001	Bacteria		Proteobacteria	Alphaproteobacteria	Sphingomonadales	Sphingomonadaceae	Sphingomonas
1101:11188:8371__B_133	Bacteria		Proteobacteria	Alphaproteobacteria	Sphingomonadales	Sphingomonadaceae	Sphingomonas
1101:19163:20890__B_105	Bacteria		Proteobacteria	Alphaproteobacteria	Sphingomonadales	Sphingomonadaceae	Sphingomonas
1101:22145:7389__B_034	Bacteria		Proteobacteria	Alphaproteobacteria	Sphingomonadales	Sphingomonadaceae	Sphingomonas
1101:23070:16512__B_116	Bacteria		Proteobacteria	Alphaproteobacteria	Sphingomonadales	Sphingomonadaceae	Sphingomonas
1101:24307:12298__B_038	Bacteria		Proteobacteria	Alphaproteobacteria	Sphingomonadales	Sphingomonadaceae	Sphingomonas
1101:7952:20309__B_128	Bacteria		Proteobacteria	Alphaproteobacteria	Sphingomonadales	Sphingomonadaceae	Sphingomonas
1102:20149:7038__B_112	Bacteria		Proteobacteria	Alphaproteobacteria	Sphingomonadales	Sphingomonadaceae	Sphingomonas
1102:21845:12357__B_116	Bacteria		Proteobacteria	Alphaproteobacteria	Sphingomonadales	Sphingomonadaceae	Sphingomonas
1102:8965:14586__B_128	Bacteria		Proteobacteria	Alphaproteobacteria	Sphingomonadales	Sphingomonadaceae	Sphingomonas
1103:13292:23837__B_116	Bacteria		Proteobacteria	Alphaproteobacteria	Sphingomonadales	Sphingomonadaceae	Sphingomonas
1103:17645:17725__B_028	Bacteria		Proteobacteria	Alphaproteobacteria	Sphingomonadales	Sphingomonadaceae	Sphingomonas
1104:11864:23865__B_111	Bacteria		Proteobacteria	Alphaproteobacteria	Sphingomonadales	Sphingomonadaceae	Sphingomonas
2102:26263:23503__B_097	Bacteria		Proteobacteria	Alphaproteobacteria	Sphingomonadales	Sphingomonadaceae	Sphingomonas
2103:11593:17993__B_133	Bacteria		Proteobacteria	Alphaproteobacteria	Sphingomonadales	Sphingomonadaceae	Sphingomonas
2103:20056:10415__B_116	Bacteria		Proteobacteria	Alphaproteobacteria	Sphingomonadales	Sphingomonadaceae	Sphingomonas
1101:14908:25827__B_033	Bacteria		Proteobacteria	Alphaproteobacteria	Sphingomonadales	Sphingomonadaceae
1103:16917:23722__B_105	Bacteria		Proteobacteria	Alphaproteobacteria	Sphingomonadales	Sphingomonadaceae
2102:20710:16656__B_004	Bacteria		Proteobacteria	Alphaproteobacteria	Sphingomonadales	Sphingomonadaceae
1102:15485:8074__B_114	Bacteria		Proteobacteria	Alphaproteobacteria
1102:14506:4171__B_100	Bacteria		Proteobacteria	Betaproteobacteria	Burkholderiales	Burkholderiaceae
2103:17776:20483__B_076	Bacteria		Proteobacteria	Betaproteobacteria	Burkholderiales	Comamonadaceae	Acidovorax
1101:13470:7371__B_053	Bacteria		Proteobacteria	Betaproteobacteria	Burkholderiales	Comamonadaceae
1101:12514:10025__B_089	Bacteria		Proteobacteria	Betaproteobacteria	Burkholderiales	Oxalobacteraceae
1102:9633:16328__B_114	Bacteria		Proteobacteria	Betaproteobacteria	Burkholderiales
1104:20913:12265__B_113	Bacteria		Proteobacteria	Betaproteobacteria	Burkholderiales
1101:15722:13523__B_044	Bacteria		Proteobacteria	Betaproteobacteria
1101:14036:25536__B_023	Bacteria		Proteobacteria	Deltaproteobacteria	Myxococcales	Archangiaceae
1101:13735:9608__B_096	Bacteria		Proteobacteria	Gammaproteobacteria	Enterobacterales	Enterobacteriaceae
2101:11833:7544__B_011	Bacteria		Proteobacteria	Gammaproteobacteria	Enterobacterales	Enterobacteriaceae
1104:21120:7424__B_092	Bacteria		Proteobacteria	Gammaproteobacteria	Enterobacterales	Yersiniaceae
1101:16667:5681__B_054	Bacteria		Proteobacteria	Gammaproteobacteria	Nevskiales	Sinobacteraceae	Steroidobacter	uncultured Steroidobacter sp.
1101:20137:20049__B_074	Bacteria		Proteobacteria	Gammaproteobacteria	Oceanospirillales	Halomonadaceae	Candidatus Portiera
2104:20508:15866__B_064	Bacteria		Proteobacteria	Gammaproteobacteria	Oceanospirillales	Halomonadaceae
1101:7053:6207__B_058	Bacteria		Proteobacteria	Gammaproteobacteria	Pseudomonadales	Moraxellaceae	Acinetobacter
2101:22191:18881__B_025	Bacteria		Proteobacteria	Gammaproteobacteria	Pseudomonadales	Moraxellaceae	Acinetobacter
1101:10902:27389__B_001	Bacteria		Proteobacteria	Gammaproteobacteria	Pseudomonadales	Pseudomonadaceae	Pseudomonas
1101:14721:13830__B_027	Bacteria		Proteobacteria	Gammaproteobacteria	Pseudomonadales	Pseudomonadaceae	Pseudomonas
1102:14766:23465__B_097	Bacteria		Proteobacteria	Gammaproteobacteria	Pseudomonadales	Pseudomonadaceae	Pseudomonas
1102:16310:23349__B_128	Bacteria		Proteobacteria	Gammaproteobacteria	Pseudomonadales	Pseudomonadaceae	Pseudomonas
2101:25189:21560__B_126	Bacteria		Proteobacteria	Gammaproteobacteria	Pseudomonadales	Pseudomonadaceae	Pseudomonas
2103:14399:2661__B_133	Bacteria		Proteobacteria	Gammaproteobacteria	Pseudomonadales	Pseudomonadaceae	Pseudomonas
1101:23570:21948__B_004	Bacteria		Proteobacteria	Gammaproteobacteria
1101:25863:17849__B_124	Bacteria		Proteobacteria	Gammaproteobacteria
1101:10311:21113__B_111	Bacteria		Proteobacteria
1101:5025:21137__B_090	Bacteria		Proteobacteria
1103:10014:22352__B_074	Bacteria		Proteobacteria
2104:25793:15148__B_020	Bacteria		Proteobacteria
2103:22647:13916__B_065	Bacteria		Tenericutes	Mollicutes	Acholeplasmatales	Acholeplasmataceae	Candidatus Phytoplasma
1101:15461:16801__B_111	Bacteria
1101:16675:12059__B_086	Bacteria
1103:12218:19403__B_107	Bacteria
