# Supplementary material for: Leaf-associated microbiomes of grafted tomato plants
Source: Sci Rep. 2019 Feb 11;9:1787. doi: 10.1038/s41598-018-38344-2 (PMC6370777; doi:10.1038/s41598-018-38344-2)
Supplement: Supplementary file 2 — Supplementary Data 1 [file 41598_2018_38344_MOESM2_ESM.zip › Data_S1/Taxonomy.ITS.txt]

samplename	superkingdom	kingdom	phylum	class	order	family	genus	species
1101:27435:9466__F_132	Eukaryota	Fungi	Ascomycota	Arthoniomycetes	Lichenostigmatales	Phaeococcomycetaceae	Phaeococcomyces
1101:20447:11331__F_075	Eukaryota	Fungi	Ascomycota	Dothideomycetes	Botryosphaeriales	Aplosporellaceae	Aplosporella	Aplosporella hesperidica
1103:10487:10809__F_111	Eukaryota	Fungi	Ascomycota	Dothideomycetes	Botryosphaeriales	Botryosphaeriaceae	Sphaeropsis
1101:14368:13591__F_127	Eukaryota	Fungi	Ascomycota	Dothideomycetes	Capnodiales	Capnodiaceae	Conidiocarpus
2104:15876:3606__F_106	Eukaryota	Fungi	Ascomycota	Dothideomycetes	Capnodiales	Cladosporiaceae	Cladosporium
2102:15045:19949__F_097	Eukaryota	Fungi	Ascomycota	Dothideomycetes	Capnodiales	Cladosporiaceae	Cladosporium
1101:8651:14515__F_009	Eukaryota	Fungi	Ascomycota	Dothideomycetes	Capnodiales	Cladosporiaceae	Cladosporium
1101:17738:15152__F_019	Eukaryota	Fungi	Ascomycota	Dothideomycetes	Capnodiales	Cladosporiaceae	Rachicladosporium
2102:16834:16703__F_125	Eukaryota	Fungi	Ascomycota	Dothideomycetes	Capnodiales	Cladosporiaceae	Toxicocladosporium
2101:13762:12790__F_091	Eukaryota	Fungi	Ascomycota	Dothideomycetes	Capnodiales	Cladosporiaceae	Toxicocladosporium
1101:13002:22570__F_005	Eukaryota	Fungi	Ascomycota	Dothideomycetes	Capnodiales	Cladosporiaceae
1101:14167:6889__F_123	Eukaryota	Fungi	Ascomycota	Dothideomycetes	Capnodiales	Dissoconiaceae	Dissoconium
1102:26002:14114__F_134	Eukaryota	Fungi	Ascomycota	Dothideomycetes	Capnodiales	Dissoconiaceae	Ramichloridium	Ramichloridium apiculatum
2103:24350:7815__F_009	Eukaryota	Fungi	Ascomycota	Dothideomycetes	Capnodiales	Dissoconiaceae	Ramichloridium
1101:10075:24665__F_097	Eukaryota	Fungi	Ascomycota	Dothideomycetes	Capnodiales	Dissoconiaceae	Uwebraunia	Uwebraunia dekkeri
1101:4105:14353__F_125	Eukaryota	Fungi	Ascomycota	Dothideomycetes	Capnodiales	Dissoconiaceae	Uwebraunia
1101:11069:8906__F_095	Eukaryota	Fungi	Ascomycota	Dothideomycetes	Capnodiales	Dissoconiaceae
1101:27469:8842__F_125	Eukaryota	Fungi	Ascomycota	Dothideomycetes	Capnodiales	Dissoconiaceae
1101:7255:16723__F_042	Eukaryota	Fungi	Ascomycota	Dothideomycetes	Capnodiales	Dissoconiaceae
1103:9432:6570__F_117	Eukaryota	Fungi	Ascomycota	Dothideomycetes	Capnodiales	Dissoconiaceae
2101:20506:4453__F_015	Eukaryota	Fungi	Ascomycota	Dothideomycetes	Capnodiales	Mycosphaerellaceae	Pallidocercospora
1104:25683:15915__F_014	Eukaryota	Fungi	Ascomycota	Dothideomycetes	Capnodiales	Mycosphaerellaceae	Zymoseptoria
1101:16340:5883__F_128	Eukaryota	Fungi	Ascomycota	Dothideomycetes	Capnodiales	Mycosphaerellaceae
1103:20024:15326__F_055	Eukaryota	Fungi	Ascomycota	Dothideomycetes	Capnodiales	Mycosphaerellaceae
2101:23581:15269__F_014	Eukaryota	Fungi	Ascomycota	Dothideomycetes	Capnodiales	Mycosphaerellaceae
2104:9427:22057__F_006	Eukaryota	Fungi	Ascomycota	Dothideomycetes	Capnodiales	Mycosphaerellaceae
2103:18592:22279__F_098	Eukaryota	Fungi	Ascomycota	Dothideomycetes	Capnodiales	Mycosphaerellaceae
1102:19929:20395__F_114	Eukaryota	Fungi	Ascomycota	Dothideomycetes	Capnodiales	Teratosphaeriaceae	Capnobotryella	Capnobotryella renispora
2104:13988:9404__F_111	Eukaryota	Fungi	Ascomycota	Dothideomycetes	Capnodiales	Teratosphaeriaceae	Devriesia
2104:23911:9798__F_117	Eukaryota	Fungi	Ascomycota	Dothideomycetes	Capnodiales	Teratosphaeriaceae
1101:17566:22837__F_106	Eukaryota	Fungi	Ascomycota	Dothideomycetes	Capnodiales	Teratosphaeriaceae
1101:5986:16052__F_011	Eukaryota	Fungi	Ascomycota	Dothideomycetes	Capnodiales	Teratosphaeriaceae
1103:12329:9434__F_106	Eukaryota	Fungi	Ascomycota	Dothideomycetes	Capnodiales	Teratosphaeriaceae
1104:9813:23741__F_031	Eukaryota	Fungi	Ascomycota	Dothideomycetes	Capnodiales	Teratosphaeriaceae
1102:10477:16505__F_134	Eukaryota	Fungi	Ascomycota	Dothideomycetes	Capnodiales	Teratosphaeriaceae
1101:22615:7751__F_135	Eukaryota	Fungi	Ascomycota	Dothideomycetes	Capnodiales	Teratosphaeriaceae
1103:20777:13625__F_031	Eukaryota	Fungi	Ascomycota	Dothideomycetes	Capnodiales	Teratosphaeriaceae
2101:11062:22843__F_009	Eukaryota	Fungi	Ascomycota	Dothideomycetes	Capnodiales
1102:12358:9146__F_031	Eukaryota	Fungi	Ascomycota	Dothideomycetes	Capnodiales
2101:22421:13397__F_007	Eukaryota	Fungi	Ascomycota	Dothideomycetes	Capnodiales
1101:6256:13369__F_026	Eukaryota	Fungi	Ascomycota	Dothideomycetes	Capnodiales
1101:14435:24415__F_100	Eukaryota	Fungi	Ascomycota	Dothideomycetes	Capnodiales
1101:22426:19465__F_086	Eukaryota	Fungi	Ascomycota	Dothideomycetes	Capnodiales
1101:14743:13398__F_135	Eukaryota	Fungi	Ascomycota	Dothideomycetes	Capnodiales
1101:22382:18313__F_100	Eukaryota	Fungi	Ascomycota	Dothideomycetes	Capnodiales
2101:14087:10043__F_063	Eukaryota	Fungi	Ascomycota	Dothideomycetes	Capnodiales
1103:17224:13931__F_017	Eukaryota	Fungi	Ascomycota	Dothideomycetes	Capnodiales
1102:15559:4135__F_135	Eukaryota	Fungi	Ascomycota	Dothideomycetes	Capnodiales
2101:18390:24092__F_031	Eukaryota	Fungi	Ascomycota	Dothideomycetes	Capnodiales
1101:10368:25542__F_090	Eukaryota	Fungi	Ascomycota	Dothideomycetes	Capnodiales
2104:12794:22484__F_016	Eukaryota	Fungi	Ascomycota	Dothideomycetes	Capnodiales
1104:12786:16680__F_008	Eukaryota	Fungi	Ascomycota	Dothideomycetes	Dothideales	Aureobasidiaceae	Aureobasidium
1101:19994:19032__F_031	Eukaryota	Fungi	Ascomycota	Dothideomycetes	Dothideales	Aureobasidiaceae
1103:12324:21447__F_098	Eukaryota	Fungi	Ascomycota	Dothideomycetes	Dothideales	Aureobasidiaceae
1102:15541:13413__F_110	Eukaryota	Fungi	Ascomycota	Dothideomycetes	Hysteriales	Hysteriaceae	Rhytidhysteron	Rhytidhysteron rufulum
1101:18326:6248__F_014	Eukaryota	Fungi	Ascomycota	Dothideomycetes	Myriangiales	Elsinoaceae	Elsinoe	Elsinoe fawcettii
2101:15221:3961__F_124	Eukaryota	Fungi	Ascomycota	Dothideomycetes	Myriangiales	Elsinoaceae
1102:23406:11148__F_125	Eukaryota	Fungi	Ascomycota	Dothideomycetes	Myriangiales	Myriangiaceae
2102:9123:12530__F_098	Eukaryota	Fungi	Ascomycota	Dothideomycetes	Myriangiales
1104:22213:23123__F_077	Eukaryota	Fungi	Ascomycota	Dothideomycetes	Pleosporales	Corynesporascaceae	Corynespora	Corynespora cassiicola
1102:22372:17483__F_127	Eukaryota	Fungi	Ascomycota	Dothideomycetes	Pleosporales	Corynesporascaceae	Corynespora
1102:12834:22819__F_025	Eukaryota	Fungi	Ascomycota	Dothideomycetes	Pleosporales	Didymellaceae	Epicoccum
1101:20495:15452__F_018	Eukaryota	Fungi	Ascomycota	Dothideomycetes	Pleosporales	Didymellaceae	Phoma
1103:20611:8488__F_019	Eukaryota	Fungi	Ascomycota	Dothideomycetes	Pleosporales	Didymellaceae	Phoma
1102:23196:4114__F_116	Eukaryota	Fungi	Ascomycota	Dothideomycetes	Pleosporales	Didymellaceae	Stagonosporopsis	Stagonosporopsis cucurbitacearum
1103:13816:18105__F_114	Eukaryota	Fungi	Ascomycota	Dothideomycetes	Pleosporales	Didymellaceae
2102:17236:17879__F_109	Eukaryota	Fungi	Ascomycota	Dothideomycetes	Pleosporales	Didymellaceae
1103:9204:16526__F_032	Eukaryota	Fungi	Ascomycota	Dothideomycetes	Pleosporales	Didymellaceae
2102:23785:18123__F_080	Eukaryota	Fungi	Ascomycota	Dothideomycetes	Pleosporales	Didymellaceae
1101:5073:7574__F_132	Eukaryota	Fungi	Ascomycota	Dothideomycetes	Pleosporales	Didymellaceae
1104:14541:25574__F_124	Eukaryota	Fungi	Ascomycota	Dothideomycetes	Pleosporales	Didymellaceae
1101:20129:10146__F_106	Eukaryota	Fungi	Ascomycota	Dothideomycetes	Pleosporales	Didymosphaeriaceae	Paraphaeosphaeria
1103:24403:10328__F_044	Eukaryota	Fungi	Ascomycota	Dothideomycetes	Pleosporales	Didymosphaeriaceae	Paraphaeosphaeria
1101:15041:22123__F_100	Eukaryota	Fungi	Ascomycota	Dothideomycetes	Pleosporales	Didymosphaeriaceae	Paraphaeosphaeria
1101:2829:17335__F_051	Eukaryota	Fungi	Ascomycota	Dothideomycetes	Pleosporales	Didymosphaeriaceae	Spegazzinia	Spegazzinia sp.
2104:22355:12164__F_099	Eukaryota	Fungi	Ascomycota	Dothideomycetes	Pleosporales	Didymosphaeriaceae	Spegazzinia	Spegazzinia sp.
1102:20118:20223__F_031	Eukaryota	Fungi	Ascomycota	Dothideomycetes	Pleosporales	Didymosphaeriaceae
1101:20478:22873__F_036	Eukaryota	Fungi	Ascomycota	Dothideomycetes	Pleosporales	Didymosphaeriaceae
1103:15170:8390__F_109	Eukaryota	Fungi	Ascomycota	Dothideomycetes	Pleosporales	Leptosphaeriaceae	Leptosphaeria
2104:11925:3375__F_133	Eukaryota	Fungi	Ascomycota	Dothideomycetes	Pleosporales	Lophiostomataceae	Biappendiculispora	Biappendiculispora japonica
1101:13141:10750__F_048	Eukaryota	Fungi	Ascomycota	Dothideomycetes	Pleosporales	Lophiostomataceae	Lophiostoma
1104:4511:8013__F_044	Eukaryota	Fungi	Ascomycota	Dothideomycetes	Pleosporales	Lophiostomataceae	Lophiostoma
2104:17967:12564__F_071	Eukaryota	Fungi	Ascomycota	Dothideomycetes	Pleosporales	Lophiostomataceae	Lophiostoma
1104:12365:9251__F_095	Eukaryota	Fungi	Ascomycota	Dothideomycetes	Pleosporales	Lophiostomataceae
1101:11546:15299__F_069	Eukaryota	Fungi	Ascomycota	Dothideomycetes	Pleosporales	Lophiostomataceae
1101:17072:8079__F_128	Eukaryota	Fungi	Ascomycota	Dothideomycetes	Pleosporales	Massarinaceae	Helminthosporium	Helminthosporium velutinum
1101:13655:9155__F_086	Eukaryota	Fungi	Ascomycota	Dothideomycetes	Pleosporales	Massarinaceae	Helminthosporium
1101:4065:19294__F_117	Eukaryota	Fungi	Ascomycota	Dothideomycetes	Pleosporales	Massarinaceae	Stagonospora
1103:25662:14826__F_081	Eukaryota	Fungi	Ascomycota	Dothideomycetes	Pleosporales	Massarinaceae	Stagonospora
1103:9702:14296__F_009	Eukaryota	Fungi	Ascomycota	Dothideomycetes	Pleosporales	Morosphaeriaceae	Acrocalymma
1101:14819:13026__F_044	Eukaryota	Fungi	Ascomycota	Dothideomycetes	Pleosporales	Periconiaceae	Periconia
1102:15006:16231__F_029	Eukaryota	Fungi	Ascomycota	Dothideomycetes	Pleosporales	Periconiaceae	Periconia
1102:11997:12106__F_104	Eukaryota	Fungi	Ascomycota	Dothideomycetes	Pleosporales	Periconiaceae	Periconia
2101:13938:15113__F_125	Eukaryota	Fungi	Ascomycota	Dothideomycetes	Pleosporales	Periconiaceae	Periconia
1102:27917:11028__F_099	Eukaryota	Fungi	Ascomycota	Dothideomycetes	Pleosporales	Periconiaceae	Periconia
1101:18322:28499__F_083	Eukaryota	Fungi	Ascomycota	Dothideomycetes	Pleosporales	Phaeosphaeriaceae	Chaetosphaeronema	Chaetosphaeronema sp.
1101:6211:13690__F_095	Eukaryota	Fungi	Ascomycota	Dothideomycetes	Pleosporales	Phaeosphaeriaceae	Ophiosphaerella	Ophiosphaerella agrostidis
1104:12845:4630__F_116	Eukaryota	Fungi	Ascomycota	Dothideomycetes	Pleosporales	Phaeosphaeriaceae	Phaeosphaeria	Phaeosphaeria fuckelii
1101:18009:21278__F_087	Eukaryota	Fungi	Ascomycota	Dothideomycetes	Pleosporales	Phaeosphaeriaceae	Phaeosphaeriopsis
1101:26660:18565__F_023	Eukaryota	Fungi	Ascomycota	Dothideomycetes	Pleosporales	Phaeosphaeriaceae	Septoriella
1104:16641:4122__F_124	Eukaryota	Fungi	Ascomycota	Dothideomycetes	Pleosporales	Phaeosphaeriaceae
1104:20703:24385__F_001	Eukaryota	Fungi	Ascomycota	Dothideomycetes	Pleosporales	Phaeosphaeriaceae
2102:23956:21677__F_123	Eukaryota	Fungi	Ascomycota	Dothideomycetes	Pleosporales	Phaeosphaeriaceae
1101:11261:12259__F_123	Eukaryota	Fungi	Ascomycota	Dothideomycetes	Pleosporales	Phaeosphaeriaceae
1101:11426:25284__F_025	Eukaryota	Fungi	Ascomycota	Dothideomycetes	Pleosporales	Phaeosphaeriaceae
1102:10204:14146__F_044	Eukaryota	Fungi	Ascomycota	Dothideomycetes	Pleosporales	Phaeosphaeriaceae
2101:14116:5455__F_110	Eukaryota	Fungi	Ascomycota	Dothideomycetes	Pleosporales	Phaeosphaeriaceae
1102:26171:7721__F_120	Eukaryota	Fungi	Ascomycota	Dothideomycetes	Pleosporales	Pleosporaceae	Bipolaris	Bipolaris sorokiniana
1101:10408:3235__F_104	Eukaryota	Fungi	Ascomycota	Dothideomycetes	Pleosporales	Pleosporaceae	Bipolaris
1101:4880:7152__F_098	Eukaryota	Fungi	Ascomycota	Dothideomycetes	Pleosporales	Pleosporaceae	Curvularia	Curvularia akaii
1101:13323:18265__F_005	Eukaryota	Fungi	Ascomycota	Dothideomycetes	Pleosporales	Pleosporaceae	Curvularia	Curvularia intermedia
1103:13731:5694__F_066	Eukaryota	Fungi	Ascomycota	Dothideomycetes	Pleosporales	Pleosporaceae	Curvularia	Curvularia trifolii
2101:9278:9499__F_114	Eukaryota	Fungi	Ascomycota	Dothideomycetes	Pleosporales	Pleosporaceae	Curvularia	Curvularia verruculosa
1101:10851:10656__F_109	Eukaryota	Fungi	Ascomycota	Dothideomycetes	Pleosporales	Pleosporaceae	Curvularia
1103:17448:7249__F_048	Eukaryota	Fungi	Ascomycota	Dothideomycetes	Pleosporales	Pleosporaceae	Curvularia
1101:15808:16055__F_047	Eukaryota	Fungi	Ascomycota	Dothideomycetes	Pleosporales	Pleosporaceae	Curvularia
1101:14734:21030__F_037	Eukaryota	Fungi	Ascomycota	Dothideomycetes	Pleosporales	Pleosporaceae	Curvularia
1101:20927:10584__F_133	Eukaryota	Fungi	Ascomycota	Dothideomycetes	Pleosporales	Pleosporaceae	Curvularia
1101:20659:15377__F_112	Eukaryota	Fungi	Ascomycota	Dothideomycetes	Pleosporales	Pleosporaceae	Drechslera	Drechslera dematioidea
1101:23064:15807__F_132	Eukaryota	Fungi	Ascomycota	Dothideomycetes	Pleosporales	Pleosporaceae	Pithomyces	Pithomyces sacchari
1103:21006:20459__F_098	Eukaryota	Fungi	Ascomycota	Dothideomycetes	Pleosporales	Pleosporaceae	Pithomyces	Pithomyces sp. I KDC-2014
1101:10541:11790__F_106	Eukaryota	Fungi	Ascomycota	Dothideomycetes	Pleosporales	Pleosporaceae
1101:10295:21078__F_089	Eukaryota	Fungi	Ascomycota	Dothideomycetes	Pleosporales	Pleosporaceae
1101:11133:15076__F_049	Eukaryota	Fungi	Ascomycota	Dothideomycetes	Pleosporales	Pleosporaceae
1101:13049:21915__F_019	Eukaryota	Fungi	Ascomycota	Dothideomycetes	Pleosporales	Pleosporaceae
1101:10565:10686__F_050	Eukaryota	Fungi	Ascomycota	Dothideomycetes	Pleosporales	Pleosporaceae
1101:14360:6309__F_123	Eukaryota	Fungi	Ascomycota	Dothideomycetes	Pleosporales	Pleosporaceae
1103:21695:22781__F_126	Eukaryota	Fungi	Ascomycota	Dothideomycetes	Pleosporales	Pleosporaceae
1102:15033:26076__F_053	Eukaryota	Fungi	Ascomycota	Dothideomycetes	Pleosporales	Teichosporaceae	Teichospora	Teichospora thailandica
1103:21273:6807__F_132	Eukaryota	Fungi	Ascomycota	Dothideomycetes	Pleosporales	Thyridariaceae
1101:15251:13629__F_102	Eukaryota	Fungi	Ascomycota	Dothideomycetes	Pleosporales
1102:22888:17136__F_111	Eukaryota	Fungi	Ascomycota	Dothideomycetes	Pleosporales
1101:10087:18895__F_112	Eukaryota	Fungi	Ascomycota	Dothideomycetes	Pleosporales
1101:12787:1652__F_106	Eukaryota	Fungi	Ascomycota	Dothideomycetes	Pleosporales
1102:11635:11727__F_107	Eukaryota	Fungi	Ascomycota	Dothideomycetes	Pleosporales
1104:6671:20699__F_023	Eukaryota	Fungi	Ascomycota	Dothideomycetes	Pleosporales
1101:10414:6610__F_044	Eukaryota	Fungi	Ascomycota	Dothideomycetes	Pleosporales
1101:16832:10046__F_098	Eukaryota	Fungi	Ascomycota	Dothideomycetes	Pleosporales
1104:12164:21797__F_100	Eukaryota	Fungi	Ascomycota	Dothideomycetes	Pleosporales
1101:15090:27348__F_114	Eukaryota	Fungi	Ascomycota	Dothideomycetes	Pleosporales
1101:15257:22989__F_049	Eukaryota	Fungi	Ascomycota	Dothideomycetes	Pleosporales
1104:25499:16786__F_106	Eukaryota	Fungi	Ascomycota	Dothideomycetes	Pleosporales
1104:22276:11224__F_129	Eukaryota	Fungi	Ascomycota	Dothideomycetes	Pleosporales
1101:10124:22718__F_100	Eukaryota	Fungi	Ascomycota	Dothideomycetes	Pleosporales
1101:7345:14760__F_132	Eukaryota	Fungi	Ascomycota	Dothideomycetes	Pleosporales
1103:11532:14464__F_050	Eukaryota	Fungi	Ascomycota	Dothideomycetes	Pleosporales
1101:14512:13280__F_048	Eukaryota	Fungi	Ascomycota	Dothideomycetes	Pleosporales
1102:13643:9329__F_108	Eukaryota	Fungi	Ascomycota	Dothideomycetes	Pleosporales
1101:14934:14525__F_061	Eukaryota	Fungi	Ascomycota	Dothideomycetes	Pleosporales
1102:5295:18013__F_001	Eukaryota	Fungi	Ascomycota	Dothideomycetes	Pleosporales
1101:5388:16125__F_102	Eukaryota	Fungi	Ascomycota	Dothideomycetes	Pleosporales
1101:3750:12714__F_006	Eukaryota	Fungi	Ascomycota	Dothideomycetes	Pleosporales
1101:17122:19590__F_011	Eukaryota	Fungi	Ascomycota	Dothideomycetes	Pleosporales
2103:20056:20607__F_037	Eukaryota	Fungi	Ascomycota	Dothideomycetes	Pleosporales
1101:15834:20183__F_077	Eukaryota	Fungi	Ascomycota	Dothideomycetes	Pleosporales
1103:10850:13651__F_122	Eukaryota	Fungi	Ascomycota	Dothideomycetes	Pleosporales
1101:11399:17849__F_125	Eukaryota	Fungi	Ascomycota	Dothideomycetes	Pleosporales
1101:17266:13237__F_064	Eukaryota	Fungi	Ascomycota	Dothideomycetes	Pleosporales
1102:20910:21058__F_114	Eukaryota	Fungi	Ascomycota	Dothideomycetes	Pleosporales
1102:9784:9793__F_019	Eukaryota	Fungi	Ascomycota	Dothideomycetes	Pleosporales
1104:21696:25057__F_135	Eukaryota	Fungi	Ascomycota	Dothideomycetes	Pleosporales
2101:22442:18512__F_007	Eukaryota	Fungi	Ascomycota	Dothideomycetes	Pleosporales
1101:20585:10585__F_134	Eukaryota	Fungi	Ascomycota	Dothideomycetes	Pleosporales
1101:19337:23259__F_127	Eukaryota	Fungi	Ascomycota	Dothideomycetes	Pleosporales
1101:22466:22885__F_111	Eukaryota	Fungi	Ascomycota	Dothideomycetes	Pleosporales
1101:26149:12099__F_124	Eukaryota	Fungi	Ascomycota	Dothideomycetes	Pleosporales
1101:12156:23179__F_104	Eukaryota	Fungi	Ascomycota	Dothideomycetes	Venturiales	Sympoventuriaceae	Ochroconis
1101:22392:15352__F_049	Eukaryota	Fungi	Ascomycota	Dothideomycetes			Leptospora	Leptospora rubella
1101:14393:6922__F_106	Eukaryota	Fungi	Ascomycota	Dothideomycetes			Leptospora	Leptospora rubella
1101:19162:26398__F_024	Eukaryota	Fungi	Ascomycota	Dothideomycetes			Leptospora	Leptospora rubella
1101:23940:15472__F_093	Eukaryota	Fungi	Ascomycota	Dothideomycetes			Leptospora	Leptospora rubella
1103:18872:10206__F_119	Eukaryota	Fungi	Ascomycota	Dothideomycetes			Zeloasperisporium
1101:13689:6624__F_017	Eukaryota	Fungi	Ascomycota	Dothideomycetes
1101:15836:16874__F_112	Eukaryota	Fungi	Ascomycota	Dothideomycetes
1102:19089:6608__F_077	Eukaryota	Fungi	Ascomycota	Dothideomycetes
1101:22858:10152__F_026	Eukaryota	Fungi	Ascomycota	Dothideomycetes
1101:10370:17964__F_134	Eukaryota	Fungi	Ascomycota	Dothideomycetes
1101:13479:22664__F_120	Eukaryota	Fungi	Ascomycota	Dothideomycetes
1101:22922:6883__F_128	Eukaryota	Fungi	Ascomycota	Dothideomycetes
1101:15130:25146__F_115	Eukaryota	Fungi	Ascomycota	Dothideomycetes
1104:8053:15650__F_132	Eukaryota	Fungi	Ascomycota	Dothideomycetes
1101:28524:12814__F_091	Eukaryota	Fungi	Ascomycota	Dothideomycetes
2102:19800:7401__F_121	Eukaryota	Fungi	Ascomycota	Dothideomycetes
2102:11047:11309__F_125	Eukaryota	Fungi	Ascomycota	Dothideomycetes
1102:17265:19089__F_112	Eukaryota	Fungi	Ascomycota	Eurotiomycetes	Chaetothyriales	Cyphellophoraceae	Cyphellophora
1101:14595:18379__F_082	Eukaryota	Fungi	Ascomycota	Eurotiomycetes	Chaetothyriales	Herpotrichiellaceae	Phialophora
1101:13622:24326__F_111	Eukaryota	Fungi	Ascomycota	Eurotiomycetes	Chaetothyriales	Herpotrichiellaceae	Veronaea
1102:11095:21375__F_123	Eukaryota	Fungi	Ascomycota	Eurotiomycetes	Chaetothyriales	Trichomeriaceae	Bradymyces	Bradymyces sp. LS-2015b
1103:26561:13523__F_021	Eukaryota	Fungi	Ascomycota	Eurotiomycetes	Chaetothyriales	Trichomeriaceae	Trichomerium
1101:10184:18187__F_032	Eukaryota	Fungi	Ascomycota	Eurotiomycetes	Chaetothyriales	Trichomeriaceae
1101:14727:27672__F_115	Eukaryota	Fungi	Ascomycota	Eurotiomycetes	Chaetothyriales		Strelitziana	Strelitziana mali
1103:14899:7357__F_098	Eukaryota	Fungi	Ascomycota	Eurotiomycetes	Chaetothyriales		Strelitziana
1102:24405:4779__F_020	Eukaryota	Fungi	Ascomycota	Eurotiomycetes	Chaetothyriales
1101:13520:23892__F_036	Eukaryota	Fungi	Ascomycota	Eurotiomycetes	Chaetothyriales
1101:13888:21568__F_128	Eukaryota	Fungi	Ascomycota	Eurotiomycetes	Eurotiales	Aspergillaceae	Penicillium	Penicillium citrinum
1101:12540:16287__F_044	Eukaryota	Fungi	Ascomycota	Eurotiomycetes	Eurotiales	Aspergillaceae	Penicillium
1102:16663:15832__F_113	Eukaryota	Fungi	Ascomycota	Eurotiomycetes	Eurotiales	Aspergillaceae	Penicillium
1101:20846:16477__F_089	Eukaryota	Fungi	Ascomycota	Eurotiomycetes	Eurotiales	Aspergillaceae	Penicillium
2101:18061:13464__F_097	Eukaryota	Fungi	Ascomycota	Eurotiomycetes	Phaeomoniellales
1101:10648:23447__F_031	Eukaryota	Fungi	Ascomycota	Eurotiomycetes	Verrucariales	Verrucariaceae	Endocarpon
1101:24385:15546__F_028	Eukaryota	Fungi	Ascomycota	Eurotiomycetes
1101:18538:7699__F_014	Eukaryota	Fungi	Ascomycota	Leotiomycetes	Helotiales
1101:16014:16699__F_111	Eukaryota	Fungi	Ascomycota	Leotiomycetes	Helotiales
1101:22858:14552__F_041	Eukaryota	Fungi	Ascomycota	Leotiomycetes	Rhytismatales	Rhytismataceae
1101:23368:8260__F_001	Eukaryota	Fungi	Ascomycota	Orbiliomycetes	Orbiliales	Orbiliaceae	Orbilia
1103:21664:14220__F_050	Eukaryota	Fungi	Ascomycota	Sordariomycetes	Diaporthales	Diaporthaceae	Diaporthe
1102:16860:7282__F_016	Eukaryota	Fungi	Ascomycota	Sordariomycetes	Diaporthales	Schizoparmaceae
1101:14550:5627__F_102	Eukaryota	Fungi	Ascomycota	Sordariomycetes	Diaporthales
1101:19138:19508__F_127	Eukaryota	Fungi	Ascomycota	Sordariomycetes	Diaporthales
1101:7505:8012__F_104	Eukaryota	Fungi	Ascomycota	Sordariomycetes	Glomerellales	Glomerellaceae	Colletotrichum
2103:21475:20286__F_106	Eukaryota	Fungi	Ascomycota	Sordariomycetes	Glomerellales	Glomerellaceae	Colletotrichum
1102:5343:17471__F_117	Eukaryota	Fungi	Ascomycota	Sordariomycetes	Hypocreales	Bionectriaceae	Clonostachys	Clonostachys pityrodes
1102:16162:5082__F_114	Eukaryota	Fungi	Ascomycota	Sordariomycetes	Hypocreales	Bionectriaceae	Clonostachys
1102:7055:12238__F_101	Eukaryota	Fungi	Ascomycota	Sordariomycetes	Hypocreales	Bionectriaceae
1101:11312:17105__F_134	Eukaryota	Fungi	Ascomycota	Sordariomycetes	Hypocreales	Clavicipitaceae	Claviceps	Claviceps paspali
1103:5517:11862__F_059	Eukaryota	Fungi	Ascomycota	Sordariomycetes	Hypocreales	Cordycipitaceae
1101:12673:17779__F_109	Eukaryota	Fungi	Ascomycota	Sordariomycetes	Hypocreales	Nectriaceae	Fusarium
1103:12355:18685__F_127	Eukaryota	Fungi	Ascomycota	Sordariomycetes	Hypocreales	Nectriaceae	Fusarium
1104:17157:12965__F_082	Eukaryota	Fungi	Ascomycota	Sordariomycetes	Hypocreales	Nectriaceae	Fusarium
1101:16951:17602__F_022	Eukaryota	Fungi	Ascomycota	Sordariomycetes	Hypocreales	Ophiocordycipitaceae	Hirsutella	Hirsutella thompsonii
1102:14729:6378__F_121	Eukaryota	Fungi	Ascomycota	Sordariomycetes	Hypocreales	Stachybotryaceae
1102:24720:16252__F_127	Eukaryota	Fungi	Ascomycota	Sordariomycetes	Hypocreales	Stachybotryaceae
1101:12356:4741__F_002	Eukaryota	Fungi	Ascomycota	Sordariomycetes	Hypocreales	Stachybotryaceae
1104:15417:16757__F_063	Eukaryota	Fungi	Ascomycota	Sordariomycetes	Hypocreales		Sarocladium	Sarocladium implicatum
1101:21100:24403__F_037	Eukaryota	Fungi	Ascomycota	Sordariomycetes	Hypocreales		Trichothecium	Trichothecium roseum
2104:12191:7380__F_111	Eukaryota	Fungi	Ascomycota	Sordariomycetes	Hypocreales
1101:15191:2488__F_125	Eukaryota	Fungi	Ascomycota	Sordariomycetes	Hypocreales
1101:21060:13388__F_097	Eukaryota	Fungi	Ascomycota	Sordariomycetes	Hypocreales
1101:22239:19769__F_016	Eukaryota	Fungi	Ascomycota	Sordariomycetes	Hypocreales
1102:16506:24054__F_099	Eukaryota	Fungi	Ascomycota	Sordariomycetes	Hypocreales
1103:10412:3009__F_123	Eukaryota	Fungi	Ascomycota	Sordariomycetes	Hypocreales
1101:23040:5613__F_031	Eukaryota	Fungi	Ascomycota	Sordariomycetes	Lulworthiales	Lulworthiaceae	Zalerion
1101:11815:12276__F_049	Eukaryota	Fungi	Ascomycota	Sordariomycetes	Magnaporthales	Magnaporthaceae	Pyricularia
1101:23910:18038__F_034	Eukaryota	Fungi	Ascomycota	Sordariomycetes	Ophiostomatales	Ophiostomataceae	Ophiostoma
1102:21910:6408__F_002	Eukaryota	Fungi	Ascomycota	Sordariomycetes	Trichosphaeriales	Trichosphaeriaceae	Nigrospora	Nigrospora oryzae
2102:3589:15276__F_109	Eukaryota	Fungi	Ascomycota	Sordariomycetes	Trichosphaeriales	Trichosphaeriaceae	Nigrospora
1102:2782:14901__F_064	Eukaryota	Fungi	Ascomycota	Sordariomycetes	Trichosphaeriales	Trichosphaeriaceae	Nigrospora
1101:12772:21859__F_025	Eukaryota	Fungi	Ascomycota	Sordariomycetes	Xylariales	Apiosporaceae	Arthrinium
1102:1972:14231__F_104	Eukaryota	Fungi	Ascomycota	Sordariomycetes	Xylariales	Apiosporaceae	Arthrinium
1101:17854:9192__F_125	Eukaryota	Fungi	Ascomycota	Sordariomycetes	Xylariales	Diatrypaceae
1102:6400:5899__F_095	Eukaryota	Fungi	Ascomycota	Sordariomycetes	Xylariales	Sporocadaceae	Pestalotiopsis
1101:12218:6999__F_001	Eukaryota	Fungi	Ascomycota	Sordariomycetes	Xylariales	Sporocadaceae
1101:10819:26245__F_117	Eukaryota	Fungi	Ascomycota	Sordariomycetes	Xylariales	Xylariaceae	Annulohypoxylon	Annulohypoxylon truncatum
2102:18911:12312__F_111	Eukaryota	Fungi	Ascomycota	Sordariomycetes	Xylariales	Xylariaceae	Biscogniauxia
1102:15659:12630__F_133	Eukaryota	Fungi	Ascomycota	Sordariomycetes	Xylariales	Xylariaceae	Hypoxylon
1101:13996:4248__F_100	Eukaryota	Fungi	Ascomycota	Sordariomycetes	Xylariales	Xylariaceae	Muscodor	Muscodor fengyangensis
1102:27662:15945__F_095	Eukaryota	Fungi	Ascomycota	Sordariomycetes	Xylariales	Xylariaceae
1102:24935:17173__F_082	Eukaryota	Fungi	Ascomycota	Sordariomycetes	Xylariales	Xylariaceae
2101:9162:22788__F_033	Eukaryota	Fungi	Ascomycota	Sordariomycetes	Xylariales
1101:21825:20510__F_114	Eukaryota	Fungi	Ascomycota	Sordariomycetes	Xylariales
1101:21720:8619__F_109	Eukaryota	Fungi	Ascomycota	Sordariomycetes	Xylariales
1101:19325:11258__F_078	Eukaryota	Fungi	Ascomycota	Sordariomycetes
1101:10795:24935__F_087	Eukaryota	Fungi	Ascomycota	Sordariomycetes
2101:12656:12335__F_116	Eukaryota	Fungi	Ascomycota	Sordariomycetes
1102:22287:21982__F_013	Eukaryota	Fungi	Ascomycota	Sordariomycetes
1103:8521:21542__F_095	Eukaryota	Fungi	Ascomycota	Sordariomycetes
1101:13281:16912__F_122	Eukaryota	Fungi	Ascomycota	Sordariomycetes
1103:16044:17760__F_129	Eukaryota	Fungi	Ascomycota	Sordariomycetes
1103:19395:27412__F_091	Eukaryota	Fungi	Ascomycota	Sordariomycetes
2102:10465:13552__F_102	Eukaryota	Fungi	Ascomycota	Sordariomycetes
2102:19414:23152__F_037	Eukaryota	Fungi	Ascomycota	Sordariomycetes
1101:24692:21649__F_079	Eukaryota	Fungi	Ascomycota	Sordariomycetes
1101:15726:22987__F_072	Eukaryota	Fungi	Ascomycota	Taphrinomycetes	Taphrinales	Taphrinaceae	Taphrina
2104:11957:10158__F_102	Eukaryota	Fungi	Ascomycota	Taphrinomycetes	Taphrinales	Taphrinaceae	Taphrina
2101:19238:21371__F_124	Eukaryota	Fungi	Ascomycota	Taphrinomycetes	Taphrinales	Taphrinaceae	Taphrina
1102:12997:25529__F_119	Eukaryota	Fungi	Ascomycota	Taphrinomycetes	Taphrinales	Taphrinaceae	Taphrina
1102:14858:4831__F_044	Eukaryota	Fungi	Ascomycota				Scolecobasidium
2104:9484:19537__F_106	Eukaryota	Fungi	Ascomycota
2101:12104:10526__F_134	Eukaryota	Fungi	Ascomycota
1101:21573:20068__F_109	Eukaryota	Fungi	Ascomycota
1101:19433:22571__F_128	Eukaryota	Fungi	Ascomycota
1104:24053:23002__F_005	Eukaryota	Fungi	Ascomycota
1101:13837:25837__F_017	Eukaryota	Fungi	Ascomycota
1101:20702:16455__F_031	Eukaryota	Fungi	Ascomycota
1102:21117:11707__F_122	Eukaryota	Fungi	Ascomycota
1101:11054:8203__F_132	Eukaryota	Fungi	Ascomycota
2101:7964:16634__F_031	Eukaryota	Fungi	Ascomycota
1101:14448:27982__F_019	Eukaryota	Fungi	Ascomycota
1101:23329:6848__F_122	Eukaryota	Fungi	Ascomycota
1101:12990:20100__F_112	Eukaryota	Fungi	Ascomycota
1101:14489:27331__F_052	Eukaryota	Fungi	Ascomycota
1103:25026:13901__F_115	Eukaryota	Fungi	Ascomycota
2101:10334:3897__F_054	Eukaryota	Fungi	Ascomycota
1101:16206:2280__F_111	Eukaryota	Fungi	Ascomycota
1103:10415:8164__F_014	Eukaryota	Fungi	Ascomycota
1101:26284:21426__F_024	Eukaryota	Fungi	Ascomycota
1101:18990:9729__F_100	Eukaryota	Fungi	Ascomycota
1102:15184:22162__F_123	Eukaryota	Fungi	Ascomycota
1101:26023:16510__F_127	Eukaryota	Fungi	Ascomycota
1101:15622:21755__F_134	Eukaryota	Fungi	Ascomycota
1101:5186:11264__F_026	Eukaryota	Fungi	Ascomycota
1102:13855:24364__F_001	Eukaryota	Fungi	Ascomycota
1104:12009:5734__F_125	Eukaryota	Fungi	Ascomycota
1101:15093:20906__F_091	Eukaryota	Fungi	Ascomycota
1101:25164:9985__F_127	Eukaryota	Fungi	Ascomycota
2102:20423:5444__F_024	Eukaryota	Fungi	Ascomycota
1101:6902:18477__F_135	Eukaryota	Fungi	Ascomycota
1103:20937:27373__F_104	Eukaryota	Fungi	Ascomycota
1102:24366:20104__F_106	Eukaryota	Fungi	Ascomycota
1101:26391:22458__F_064	Eukaryota	Fungi	Ascomycota
1101:14622:5057__F_099	Eukaryota	Fungi	Ascomycota
1102:16314:15699__F_134	Eukaryota	Fungi	Ascomycota
1103:22657:24218__F_135	Eukaryota	Fungi	Ascomycota
1102:18126:5705__F_020	Eukaryota	Fungi	Ascomycota
1104:21566:5531__F_125	Eukaryota	Fungi	Ascomycota
1101:24543:7525__F_110	Eukaryota	Fungi	Ascomycota
2102:3266:19735__F_016	Eukaryota	Fungi	Ascomycota
1104:8756:11352__F_127	Eukaryota	Fungi	Ascomycota
2104:20863:25946__F_108	Eukaryota	Fungi	Basidiomycota	Agaricomycetes	Agaricales	Entolomataceae	Clitopilus
1103:16218:18647__F_031	Eukaryota	Fungi	Basidiomycota	Agaricomycetes	Agaricales	Lycoperdaceae
1101:21683:14679__F_058	Eukaryota	Fungi	Basidiomycota	Agaricomycetes	Agaricales	Omphalotaceae	Gymnopus
2104:15936:26448__F_135	Eukaryota	Fungi	Basidiomycota	Agaricomycetes	Agaricales	Omphalotaceae	Gymnopus
1101:18901:8322__F_085	Eukaryota	Fungi	Basidiomycota	Agaricomycetes	Agaricales	Physalacriaceae
1101:13203:2461__F_111	Eukaryota	Fungi	Basidiomycota	Agaricomycetes	Agaricales	Psathyrellaceae	Parasola
1102:11226:25364__F_018	Eukaryota	Fungi	Basidiomycota	Agaricomycetes	Agaricales	Psathyrellaceae
1101:12762:5439__F_090	Eukaryota	Fungi	Basidiomycota	Agaricomycetes	Agaricales	Strophariaceae	Deconica
1101:11785:16607__F_117	Eukaryota	Fungi	Basidiomycota	Agaricomycetes	Agaricales	Strophariaceae
1101:12385:5706__F_107	Eukaryota	Fungi	Basidiomycota	Agaricomycetes	Agaricales	Strophariaceae
1101:19982:17088__F_049	Eukaryota	Fungi	Basidiomycota	Agaricomycetes	Agaricales	Tricholomataceae	Calyptella	Calyptella capula
1101:19374:5350__F_116	Eukaryota	Fungi	Basidiomycota	Agaricomycetes	Agaricales	Tricholomataceae	Resupinatus
2104:6779:6767__F_089	Eukaryota	Fungi	Basidiomycota	Agaricomycetes	Agaricales
1101:20248:7898__F_063	Eukaryota	Fungi	Basidiomycota	Agaricomycetes	Agaricales
1102:13882:9727__F_090	Eukaryota	Fungi	Basidiomycota	Agaricomycetes	Agaricales
1102:3399:19638__F_127	Eukaryota	Fungi	Basidiomycota	Agaricomycetes	Agaricales
1104:23527:11513__F_001	Eukaryota	Fungi	Basidiomycota	Agaricomycetes	Auriculariales
1103:8687:6140__F_108	Eukaryota	Fungi	Basidiomycota	Agaricomycetes	Auriculariales
1102:28152:16620__F_031	Eukaryota	Fungi	Basidiomycota	Agaricomycetes	Boletales	Serpulaceae	Serpula	Serpula himantioides
1101:4835:14302__F_127	Eukaryota	Fungi	Basidiomycota	Agaricomycetes	Boletales	Tapinellaceae	Tapinella	Tapinella atrotomentosa
1104:7864:21640__F_128	Eukaryota	Fungi	Basidiomycota	Agaricomycetes	Corticiales	Corticiaceae	Corticium	Corticium confine
2103:20821:4674__F_115	Eukaryota	Fungi	Basidiomycota	Agaricomycetes	Corticiales	Corticiaceae	Sistotrema
2102:14984:12054__F_106	Eukaryota	Fungi	Basidiomycota	Agaricomycetes	Corticiales	Punctulariaceae	Punctularia
1104:22548:18151__F_101	Eukaryota	Fungi	Basidiomycota	Agaricomycetes	Hymenochaetales	Hymenochaetaceae	Fomitiporella
1101:11916:14452__F_047	Eukaryota	Fungi	Basidiomycota	Agaricomycetes	Hymenochaetales	Hymenochaetaceae	Fuscoporia
1101:17973:14889__F_066	Eukaryota	Fungi	Basidiomycota	Agaricomycetes	Hymenochaetales	Hymenochaetaceae
1101:13228:10704__F_086	Eukaryota	Fungi	Basidiomycota	Agaricomycetes	Hymenochaetales	Hymenochaetaceae
1102:22287:13389__F_102	Eukaryota	Fungi	Basidiomycota	Agaricomycetes	Polyporales	Coriolaceae	Diplomitoporus	Diplomitoporus rimosus
1102:10819:14701__F_048	Eukaryota	Fungi	Basidiomycota	Agaricomycetes	Polyporales	Fomitopsidaceae	Fomitopsis
1101:14671:23352__F_108	Eukaryota	Fungi	Basidiomycota	Agaricomycetes	Polyporales	Ganodermataceae	Ganoderma
1101:28323:9658__F_133	Eukaryota	Fungi	Basidiomycota	Agaricomycetes	Polyporales	Ganodermataceae	Ganoderma
1102:9494:17677__F_109	Eukaryota	Fungi	Basidiomycota	Agaricomycetes	Polyporales	Phanerochaetaceae	Hyphodermella
1101:22803:24939__F_124	Eukaryota	Fungi	Basidiomycota	Agaricomycetes	Polyporales	Phanerochaetaceae	Phanerochaete
1101:11408:11039__F_101	Eukaryota	Fungi	Basidiomycota	Agaricomycetes	Polyporales	Polyporaceae	Abundisporus	Abundisporus pubertatis
1101:13639:10475__F_074	Eukaryota	Fungi	Basidiomycota	Agaricomycetes	Polyporales	Polyporaceae	Perenniporia
1101:13867:2421__F_111	Eukaryota	Fungi	Basidiomycota	Agaricomycetes	Polyporales	Polyporaceae	Perenniporia
1101:14259:7811__F_104	Eukaryota	Fungi	Basidiomycota	Agaricomycetes	Polyporales	Polyporaceae	Trichaptum	Trichaptum biforme
1101:13376:29108__F_117	Eukaryota	Fungi	Basidiomycota	Agaricomycetes	Polyporales	Polyporaceae	Yuchengia	Yuchengia narymica
1102:11000:9005__F_125	Eukaryota	Fungi	Basidiomycota	Agaricomycetes	Polyporales		Steccherinum
1101:18164:16933__F_014	Eukaryota	Fungi	Basidiomycota	Agaricomycetes	Russulales	Lachnocladiaceae	Vararia
2102:29252:15334__F_101	Eukaryota	Fungi	Basidiomycota	Agaricomycetes	Russulales	Peniophoraceae	Peniophora	Peniophora cinerea
1101:18849:8750__F_122	Eukaryota	Fungi	Basidiomycota	Agaricomycetes	Russulales	Peniophoraceae	Peniophora
1101:12907:21492__F_026	Eukaryota	Fungi	Basidiomycota	Agaricomycetes	Russulales	Stereaceae	Stereum	Stereum hirsutum
1101:19831:18953__F_106	Eukaryota	Fungi	Basidiomycota	Agaricomycetes
1101:11862:19539__F_080	Eukaryota	Fungi	Basidiomycota	Agaricomycetes
1101:12250:25631__F_106	Eukaryota	Fungi	Basidiomycota	Agaricomycetes
2101:14222:20366__F_093	Eukaryota	Fungi	Basidiomycota	Agaricomycetes
1101:18352:5983__F_110	Eukaryota	Fungi	Basidiomycota	Agaricomycetes
1101:12761:11307__F_123	Eukaryota	Fungi	Basidiomycota	Agaricomycetes
1103:3855:16491__F_048	Eukaryota	Fungi	Basidiomycota	Agaricomycetes
1101:5875:22340__F_008	Eukaryota	Fungi	Basidiomycota	Agaricomycetes
2104:17007:12034__F_114	Eukaryota	Fungi	Basidiomycota	Agaricomycetes
1101:11012:5719__F_121	Eukaryota	Fungi	Basidiomycota	Agaricomycetes
1102:11732:16095__F_112	Eukaryota	Fungi	Basidiomycota	Agaricomycetes
1104:2399:18094__F_134	Eukaryota	Fungi	Basidiomycota	Agaricomycetes
1101:26487:19301__F_101	Eukaryota	Fungi	Basidiomycota	Agaricostilbomycetes	Agaricostilbales	Agaricostilbaceae
2103:23315:14972__F_123	Eukaryota	Fungi	Basidiomycota	Agaricostilbomycetes	Agaricostilbales	Kondoaceae	Bensingtonia	Bensingtonia naganoensis
1101:14113:23057__F_021	Eukaryota	Fungi	Basidiomycota	Agaricostilbomycetes	Agaricostilbales	Kondoaceae	Kondoa	Kondoa miscanthi
1101:13149:6864__F_095	Eukaryota	Fungi	Basidiomycota	Agaricostilbomycetes	Agaricostilbales	Kondoaceae	Kondoa	Kondoa phyllada
2102:12046:15933__F_122	Eukaryota	Fungi	Basidiomycota	Agaricostilbomycetes	Agaricostilbales	Kondoaceae	Kondoa
2103:25620:19342__F_134	Eukaryota	Fungi	Basidiomycota	Agaricostilbomycetes	Agaricostilbales	Kondoaceae	Kondoa
1101:11528:3844__F_122	Eukaryota	Fungi	Basidiomycota	Agaricostilbomycetes	Agaricostilbales
2104:11980:18786__F_012	Eukaryota	Fungi	Basidiomycota	Agaricostilbomycetes
1102:16337:16520__F_109	Eukaryota	Fungi	Basidiomycota	Cystobasidiomycetes	Erythrobasidiales	Erythrobasidiaceae	Bannoa
1104:28124:18583__F_007	Eukaryota	Fungi	Basidiomycota	Cystobasidiomycetes	Erythrobasidiales	Erythrobasidiaceae	Erythrobasidium	Erythrobasidium sp. FF-2011
1101:12990:2258__F_135	Eukaryota	Fungi	Basidiomycota	Cystobasidiomycetes	Erythrobasidiales	Erythrobasidiaceae	Erythrobasidium
1101:15093:25998__F_079	Eukaryota	Fungi	Basidiomycota	Cystobasidiomycetes	Erythrobasidiales		Hasegawazyma	Hasegawazyma lactosa
1104:18180:15289__F_125	Eukaryota	Fungi	Basidiomycota	Cystobasidiomycetes			Buckleyzyma	Buckleyzyma aurantiaca
1101:22936:13676__F_059	Eukaryota	Fungi	Basidiomycota	Cystobasidiomycetes			Sakaguchia
1101:23373:22609__F_113	Eukaryota	Fungi	Basidiomycota	Cystobasidiomycetes			Symmetrospora	Symmetrospora gracilis
1104:17676:3069__F_115	Eukaryota	Fungi	Basidiomycota	Cystobasidiomycetes			Symmetrospora	Symmetrospora symmetrica
1104:15810:26340__F_133	Eukaryota	Fungi	Basidiomycota	Cystobasidiomycetes			Symmetrospora
2101:11947:22961__F_093	Eukaryota	Fungi	Basidiomycota	Cystobasidiomycetes			Symmetrospora
1101:7893:10124__F_129	Eukaryota	Fungi	Basidiomycota	Exobasidiomycetes	Entylomatales		Tilletiopsis	Tilletiopsis washingtonensis
1101:10438:11806__F_004	Eukaryota	Fungi	Basidiomycota	Exobasidiomycetes	Entylomatales		Tilletiopsis
1101:16717:2493__F_029	Eukaryota	Fungi	Basidiomycota	Exobasidiomycetes	Exobasidiales	Brachybasidiaceae	Meira
1103:15697:10829__F_017	Eukaryota	Fungi	Basidiomycota	Exobasidiomycetes	Exobasidiales	Brachybasidiaceae	Meira
1102:10097:15670__F_049	Eukaryota	Fungi	Basidiomycota	Exobasidiomycetes	Georgefischeriales	Tilletiariaceae	Phragmotaenium	Phragmotaenium flavum
2101:22897:14744__F_019	Eukaryota	Fungi	Basidiomycota	Exobasidiomycetes	Georgefischeriales
1102:15563:5507__F_042	Eukaryota	Fungi	Basidiomycota	Exobasidiomycetes	Tilletiales	Tilletiaceae	Tilletia	Tilletia moliniae
1101:17658:8001__F_116	Eukaryota	Fungi	Basidiomycota	Exobasidiomycetes	Tilletiales	Tilletiaceae	Tilletia
1102:10134:21361__F_020	Eukaryota	Fungi	Basidiomycota	Exobasidiomycetes	Tilletiales	Tilletiaceae	Tilletia
1101:8577:10866__F_098	Eukaryota	Fungi	Basidiomycota	Exobasidiomycetes	Tilletiales	Tilletiaceae	Tilletia
1101:5971:12566__F_124	Eukaryota	Fungi	Basidiomycota	Exobasidiomycetes
1104:20138:3916__F_134	Eukaryota	Fungi	Basidiomycota	Microbotryomycetes	Microbotryales
1101:19497:18341__F_044	Eukaryota	Fungi	Basidiomycota	Microbotryomycetes	Sporidiobolales	Sporidiobolaceae	Rhodotorula
1101:18605:16776__F_103	Eukaryota	Fungi	Basidiomycota	Microbotryomycetes	Sporidiobolales	Sporidiobolaceae	Rhodotorula
1101:19111:11195__F_050	Eukaryota	Fungi	Basidiomycota	Microbotryomycetes	Sporidiobolales	Sporidiobolaceae	Sporidiobolus
2104:23104:4128__F_125	Eukaryota	Fungi	Basidiomycota	Microbotryomycetes	Sporidiobolales	Sporidiobolaceae	Sporobolomyces	Sporobolomyces koalae
1103:15353:28011__F_085	Eukaryota	Fungi	Basidiomycota	Microbotryomycetes	Sporidiobolales	Sporidiobolaceae	Sporobolomyces
1101:13173:22895__F_059	Eukaryota	Fungi	Basidiomycota	Microbotryomycetes	Sporidiobolales	Sporidiobolaceae
2101:20661:3060__F_099	Eukaryota	Fungi	Basidiomycota	Microbotryomycetes	Sporidiobolales	Sporidiobolaceae
1103:28941:11658__F_014	Eukaryota	Fungi	Basidiomycota	Microbotryomycetes
1103:18672:22461__F_098	Eukaryota	Fungi	Basidiomycota	Spiculogloeomycetes	Spiculogloeales		Phyllozyma
1101:22192:6960__F_109	Eukaryota	Fungi	Basidiomycota	Tremellomycetes	Cystofilobasidiales	Mrakiaceae	Udeniomyces	Udeniomyces pyricola
1101:18277:18071__F_115	Eukaryota	Fungi	Basidiomycota	Tremellomycetes	Filobasidiales	Filobasidiaceae	Cryptococcus
1104:13885:28019__F_113	Eukaryota	Fungi	Basidiomycota	Tremellomycetes	Filobasidiales	Filobasidiaceae	Cryptococcus
1102:8196:11692__F_098	Eukaryota	Fungi	Basidiomycota	Tremellomycetes	Filobasidiales
1101:22066:9998__F_049	Eukaryota	Fungi	Basidiomycota	Tremellomycetes	Tremellales	Bulleraceae	Bullera
1102:16300:21418__F_049	Eukaryota	Fungi	Basidiomycota	Tremellomycetes	Tremellales	Bulleraceae	Bullera
1101:10284:23324__F_135	Eukaryota	Fungi	Basidiomycota	Tremellomycetes	Tremellales	Bulleraceae	Fonsecazyma	Fonsecazyma mujuensis
1102:3942:10380__F_132	Eukaryota	Fungi	Basidiomycota	Tremellomycetes	Tremellales	Bulleraceae	Genolevuria	Genolevuria amylolytica
1102:24714:13894__F_093	Eukaryota	Fungi	Basidiomycota	Tremellomycetes	Tremellales	Bulleribasidiaceae	Bulleribasidium	Bulleribasidium variabile
1101:8046:14828__F_112	Eukaryota	Fungi	Basidiomycota	Tremellomycetes	Tremellales	Bulleribasidiaceae	Bulleribasidium
2101:9764:11619__F_080	Eukaryota	Fungi	Basidiomycota	Tremellomycetes	Tremellales	Bulleribasidiaceae	Bulleribasidium
1101:4644:12776__F_061	Eukaryota	Fungi	Basidiomycota	Tremellomycetes	Tremellales	Bulleribasidiaceae	Bulleribasidium
1103:22864:22736__F_119	Eukaryota	Fungi	Basidiomycota	Tremellomycetes	Tremellales	Bulleribasidiaceae	Derxomyces	Derxomyces mrakii
1103:19680:14209__F_014	Eukaryota	Fungi	Basidiomycota	Tremellomycetes	Tremellales	Bulleribasidiaceae	Derxomyces	Derxomyces qinlingensis
1101:12548:17335__F_125	Eukaryota	Fungi	Basidiomycota	Tremellomycetes	Tremellales	Bulleribasidiaceae	Dioszegia	Dioszegia changbaiensis
1104:27536:13886__F_125	Eukaryota	Fungi	Basidiomycota	Tremellomycetes	Tremellales	Bulleribasidiaceae	Dioszegia	Dioszegia changbaiensis
1102:17466:4494__F_009	Eukaryota	Fungi	Basidiomycota	Tremellomycetes	Tremellales	Bulleribasidiaceae	Dioszegia
1102:18054:21474__F_123	Eukaryota	Fungi	Basidiomycota	Tremellomycetes	Tremellales	Bulleribasidiaceae	Dioszegia
2102:17529:6150__F_123	Eukaryota	Fungi	Basidiomycota	Tremellomycetes	Tremellales	Bulleribasidiaceae	Dioszegia
1103:10016:9967__F_048	Eukaryota	Fungi	Basidiomycota	Tremellomycetes	Tremellales	Bulleribasidiaceae	Dioszegia
2101:17203:4679__F_050	Eukaryota	Fungi	Basidiomycota	Tremellomycetes	Tremellales	Bulleribasidiaceae	Dioszegia
1102:17478:19847__F_050	Eukaryota	Fungi	Basidiomycota	Tremellomycetes	Tremellales	Bulleribasidiaceae	Hannaella	Hannaella coprosmae
1101:18968:24760__F_050	Eukaryota	Fungi	Basidiomycota	Tremellomycetes	Tremellales	Bulleribasidiaceae	Hannaella	Hannaella coprosmae
1101:15040:19973__F_091	Eukaryota	Fungi	Basidiomycota	Tremellomycetes	Tremellales	Bulleribasidiaceae	Hannaella	Hannaella kunmingensis
1102:28994:18554__F_111	Eukaryota	Fungi	Basidiomycota	Tremellomycetes	Tremellales	Bulleribasidiaceae	Hannaella	Hannaella oryzae
1101:18382:13797__F_111	Eukaryota	Fungi	Basidiomycota	Tremellomycetes	Tremellales	Bulleribasidiaceae	Hannaella	Hannaella oryzae
1101:12195:6371__F_134	Eukaryota	Fungi	Basidiomycota	Tremellomycetes	Tremellales	Bulleribasidiaceae	Vishniacozyma
1104:14395:27819__F_134	Eukaryota	Fungi	Basidiomycota	Tremellomycetes	Tremellales	Bulleribasidiaceae	Vishniacozyma
2102:17761:5000__F_113	Eukaryota	Fungi	Basidiomycota	Tremellomycetes	Tremellales	Bulleribasidiaceae
1101:13460:23683__F_092	Eukaryota	Fungi	Basidiomycota	Tremellomycetes	Tremellales	Bulleribasidiaceae
1103:21770:8104__F_135	Eukaryota	Fungi	Basidiomycota	Tremellomycetes	Tremellales	Naemateliaceae	Dimennazyma	Dimennazyma cisti-albidi
1101:2671:19806__F_122	Eukaryota	Fungi	Basidiomycota	Tremellomycetes	Tremellales	Rhynchogastremataceae	Papiliotrema	Papiliotrema fuscus
2104:25133:16099__F_044	Eukaryota	Fungi	Basidiomycota	Tremellomycetes	Tremellales	Rhynchogastremataceae	Papiliotrema	Papiliotrema fuscus
2102:16018:5293__F_082	Eukaryota	Fungi	Basidiomycota	Tremellomycetes	Tremellales	Rhynchogastremataceae	Papiliotrema	Papiliotrema fuscus
1101:15504:1506__F_044	Eukaryota	Fungi	Basidiomycota	Tremellomycetes	Tremellales	Rhynchogastremataceae	Papiliotrema	Papiliotrema pseudoalba
1102:23681:20005__F_104	Eukaryota	Fungi	Basidiomycota	Tremellomycetes	Tremellales	Rhynchogastremataceae	Papiliotrema	Papiliotrema pseudoalba
1101:5076:18739__F_116	Eukaryota	Fungi	Basidiomycota	Tremellomycetes	Tremellales	Rhynchogastremataceae	Papiliotrema	Papiliotrema rajasthanensis
1103:17387:4171__F_116	Eukaryota	Fungi	Basidiomycota	Tremellomycetes	Tremellales	Rhynchogastremataceae	Papiliotrema	Papiliotrema rajasthanensis
1103:13777:13364__F_107	Eukaryota	Fungi	Basidiomycota	Tremellomycetes	Tremellales	Rhynchogastremataceae	Papiliotrema
1102:8525:4725__F_128	Eukaryota	Fungi	Basidiomycota	Tremellomycetes	Tremellales	Rhynchogastremataceae	Papiliotrema
1103:11917:7592__F_125	Eukaryota	Fungi	Basidiomycota	Tremellomycetes	Tremellales	Rhynchogastremataceae	Papiliotrema
1101:16099:9975__F_049	Eukaryota	Fungi	Basidiomycota	Tremellomycetes	Tremellales	Trimorphomycetaceae	Carlosrosaea	Carlosrosaea vrieseae
1102:12112:3062__F_049	Eukaryota	Fungi	Basidiomycota	Tremellomycetes	Tremellales	Trimorphomycetaceae	Saitozyma	Saitozyma flava
1103:9370:17084__F_012	Eukaryota	Fungi	Basidiomycota	Tremellomycetes	Tremellales	Trimorphomycetaceae	Saitozyma	Saitozyma flava
1103:21324:25480__F_079	Eukaryota	Fungi	Basidiomycota	Tremellomycetes	Tremellales	Trimorphomycetaceae	Saitozyma
1102:7354:5291__F_132	Eukaryota	Fungi	Basidiomycota	Tremellomycetes	Tremellales	Trimorphomycetaceae	Trimorphomyces
2103:10481:22133__F_104	Eukaryota	Fungi	Basidiomycota	Tremellomycetes	Tremellales
2104:5420:15926__F_104	Eukaryota	Fungi	Basidiomycota	Tremellomycetes	Tremellales
1101:8002:16095__F_132	Eukaryota	Fungi	Basidiomycota	Tremellomycetes	Tremellales
1101:16627:24261__F_102	Eukaryota	Fungi	Basidiomycota	Tremellomycetes	Tremellales
2101:17199:11022__F_083	Eukaryota	Fungi	Basidiomycota	Tremellomycetes	Tremellales
2103:7324:21166__F_115	Eukaryota	Fungi	Basidiomycota	Tremellomycetes	Tremellales
1101:8196:10089__F_024	Eukaryota	Fungi	Basidiomycota	Tremellomycetes	Trichosporonales	Trichosporonaceae	Cryptococcus
1101:4125:22089__F_119	Eukaryota	Fungi	Basidiomycota	Tremellomycetes	Trichosporonales	Trichosporonaceae	Cryptococcus
1104:24552:9926__F_050	Eukaryota	Fungi	Basidiomycota	Tremellomycetes	Trichosporonales	Trichosporonaceae	Cryptococcus
1101:12894:9949__F_117	Eukaryota	Fungi	Basidiomycota	Tremellomycetes
1104:22688:21999__F_117	Eukaryota	Fungi	Basidiomycota	Tremellomycetes
1101:18646:16899__F_071	Eukaryota	Fungi	Basidiomycota	Tremellomycetes
2102:10888:16589__F_049	Eukaryota	Fungi	Basidiomycota	Tremellomycetes
2101:16669:10780__F_104	Eukaryota	Fungi	Basidiomycota	Tremellomycetes
1101:17071:4884__F_132	Eukaryota	Fungi	Basidiomycota	Tremellomycetes
2101:22642:4093__F_111	Eukaryota	Fungi	Basidiomycota	Tremellomycetes
1101:4155:18975__F_031	Eukaryota	Fungi	Basidiomycota	Tremellomycetes
1104:16130:18641__F_097	Eukaryota	Fungi	Basidiomycota	Tremellomycetes
1101:27308:14310__F_004	Eukaryota	Fungi	Basidiomycota	Tremellomycetes
2102:26122:22894__F_091	Eukaryota	Fungi	Basidiomycota	Tremellomycetes
1102:16567:12860__F_111	Eukaryota	Fungi	Basidiomycota	Tremellomycetes
1102:14025:14493__F_123	Eukaryota	Fungi	Basidiomycota	Tremellomycetes
1103:3331:11374__F_135	Eukaryota	Fungi	Basidiomycota	Tremellomycetes
1101:18463:23709__F_007	Eukaryota	Fungi	Basidiomycota	Tremellomycetes
1103:16690:17511__F_115	Eukaryota	Fungi	Basidiomycota	Tremellomycetes
1101:16940:19947__F_059	Eukaryota	Fungi	Basidiomycota	Tremellomycetes
2103:22798:12291__F_115	Eukaryota	Fungi	Basidiomycota	Tremellomycetes
2104:16524:8104__F_122	Eukaryota	Fungi	Basidiomycota	Tremellomycetes
1102:18807:3145__F_132	Eukaryota	Fungi	Basidiomycota	Tremellomycetes
1104:26434:17478__F_095	Eukaryota	Fungi	Basidiomycota	Tremellomycetes
1101:19808:4860__F_063	Eukaryota	Fungi	Basidiomycota	Tremellomycetes
1102:20981:17116__F_062	Eukaryota	Fungi	Basidiomycota	Tremellomycetes
1103:17718:8320__F_067	Eukaryota	Fungi	Basidiomycota	Tremellomycetes
1101:15475:17588__F_108	Eukaryota	Fungi	Basidiomycota	Tremellomycetes
1102:8482:17277__F_122	Eukaryota	Fungi	Basidiomycota	Tremellomycetes
1101:15126:18321__F_007	Eukaryota	Fungi	Basidiomycota	Tremellomycetes
1103:12976:23552__F_121	Eukaryota	Fungi	Basidiomycota	Tremellomycetes
2103:10943:16860__F_014	Eukaryota	Fungi	Basidiomycota	Tremellomycetes
2102:20102:18392__F_113	Eukaryota	Fungi	Basidiomycota	Tremellomycetes
1101:20858:16356__F_134	Eukaryota	Fungi	Basidiomycota	Ustilaginomycetes	Ustilaginales	Cintractiaceae	Ustanciosporium
1101:10568:24661__F_086	Eukaryota	Fungi	Basidiomycota	Ustilaginomycetes	Ustilaginales	Ustilaginaceae	Cintractia
1101:11058:14236__F_127	Eukaryota	Fungi	Basidiomycota	Ustilaginomycetes	Ustilaginales	Ustilaginaceae	Cintractia
1102:24521:17285__F_104	Eukaryota	Fungi	Basidiomycota	Ustilaginomycetes	Ustilaginales	Ustilaginaceae	Kalmanozyma
2101:22307:8918__F_055	Eukaryota	Fungi	Basidiomycota	Ustilaginomycetes	Ustilaginales	Ustilaginaceae	Langdonia	Langdonia jejuensis
1102:9753:22011__F_135	Eukaryota	Fungi	Basidiomycota	Ustilaginomycetes	Ustilaginales	Ustilaginaceae	Moesziomyces	Moesziomyces aphidis
1101:10297:16415__F_097	Eukaryota	Fungi	Basidiomycota	Ustilaginomycetes	Ustilaginales	Ustilaginaceae	Pseudozyma	Pseudozyma hubeiensis
1104:18384:22478__F_128	Eukaryota	Fungi	Basidiomycota	Ustilaginomycetes	Ustilaginales	Ustilaginaceae	Pseudozyma	Pseudozyma pruni
1104:6330:15644__F_104	Eukaryota	Fungi	Basidiomycota	Ustilaginomycetes	Ustilaginales	Ustilaginaceae	Pseudozyma
1101:19909:20609__F_116	Eukaryota	Fungi	Basidiomycota	Ustilaginomycetes	Ustilaginales	Ustilaginaceae	Pseudozyma
1101:12395:13863__F_133	Eukaryota	Fungi	Basidiomycota	Ustilaginomycetes	Ustilaginales	Ustilaginaceae	Pseudozyma
1103:4447:17387__F_133	Eukaryota	Fungi	Basidiomycota	Ustilaginomycetes	Ustilaginales	Ustilaginaceae
1104:10226:16141__F_024	Eukaryota	Fungi	Basidiomycota	Ustilaginomycetes	Ustilaginales	Ustilaginaceae
1101:9078:17533__F_049	Eukaryota	Fungi	Basidiomycota	Ustilaginomycetes	Ustilaginales	Ustilaginaceae
1103:19389:14981__F_135	Eukaryota	Fungi	Basidiomycota	Ustilaginomycetes	Ustilaginales	Ustilaginaceae
1103:6755:10942__F_040	Eukaryota	Fungi	Basidiomycota
1101:16579:14053__F_049	Eukaryota	Fungi	Basidiomycota
1103:9665:20553__F_044	Eukaryota	Fungi	Basidiomycota
1101:11815:20378__F_005	Eukaryota	Fungi	Basidiomycota
1101:12062:22881__F_005	Eukaryota	Fungi	Basidiomycota
1103:7352:14265__F_043	Eukaryota	Fungi	Basidiomycota
1104:5889:19120__F_093	Eukaryota	Fungi	Basidiomycota
1101:24630:18988__F_115	Eukaryota	Fungi	Basidiomycota
1101:15857:13478__F_123	Eukaryota	Fungi	Basidiomycota
1103:10161:7308__F_127	Eukaryota	Fungi	Basidiomycota
1102:10501:12212__F_111	Eukaryota	Fungi	Basidiomycota
1101:14193:3996__F_097	Eukaryota	Fungi	Basidiomycota
2101:5613:8701__F_048	Eukaryota	Fungi	Basidiomycota
2101:18953:21398__F_089	Eukaryota	Fungi
1101:11314:27344__F_134	Eukaryota	Fungi
1101:27415:8201__F_133	Eukaryota	Fungi
1103:4191:20736__F_051	Eukaryota	Fungi
1101:4080:8163__F_049	Eukaryota	Fungi
1101:14019:13736__F_098	Eukaryota	Fungi
1101:12570:9725__F_002	Eukaryota	Fungi
1104:23230:12566__F_082	Eukaryota	Fungi
1102:15114:11024__F_128	Eukaryota	Fungi
1102:19616:18483__F_127	Eukaryota	Fungi
2104:22148:15354__F_125	Eukaryota	Fungi
1103:15467:6585__F_119	Eukaryota	Fungi
1101:11201:22144__F_125	Eukaryota	Fungi
1104:12713:14741__F_002	Eukaryota	Fungi
