# Supplementary material for: Leaf-associated microbiomes of grafted tomato plants
Source: Sci Rep. 2019 Feb 11;9:1787. doi: 10.1038/s41598-018-38344-2 (PMC6370777; doi:10.1038/s41598-018-38344-2)
Supplement: Supplementary file 3 — Supplementary Data 2 [file 41598_2018_38344_MOESM3_ESM.zip]

Archive with 16 entries (13 files):
- Data_S2/
- Data_S2/1_bcl2fastq.Tomato.Grafting_1.sh
- __MACOSX/
- __MACOSX/Data_S2/
- __MACOSX/Data_S2/._1_bcl2fastq.Tomato.Grafting_1.sh
- Data_S2/2_Claident.Tomato.Grafting.v2018.05.29_1.sh
- __MACOSX/Data_S2/._2_Claident.Tomato.Grafting.v2018.05.29_1.sh
- Data_S2/Index1.txt
- __MACOSX/Data_S2/._Index1.txt
- Data_S2/Index2.txt
- __MACOSX/Data_S2/._Index2.txt
- Data_S2/ITS.16S.F.txt
- __MACOSX/Data_S2/._ITS.16S.F.txt
- Data_S2/ITS.16S.R.txt
- __MACOSX/Data_S2/._ITS.16S.R.txt
- __MACOSX/._Data_S2
