# Supplementary material for: Leaf-associated microbiomes of grafted tomato plants
Source: Sci Rep. 2019 Feb 11;9:1787. doi: 10.1038/s41598-018-38344-2 (PMC6370777; doi:10.1038/s41598-018-38344-2)
Supplement: Supplementary file 3 — Supplementary Data 2 [file 41598_2018_38344_MOESM3_ESM.zip › Data_S2/1_bcl2fastq.Tomato.Grafting_1.sh]

# Current directory should be the output run folder of the MiSeq run.

configureBclToFastq.pl --fastq-cluster-count 0 --use-bases-mask Y270n,Y8,Y8,Y30n --input-dir ./Data/Intensities/BaseCalls --output-dir Tomato
cd ./Tomato
make -j32
