# Supplementary material for: Leaf-associated microbiomes of grafted tomato plants
Source: Sci Rep. 2019 Feb 11;9:1787. doi: 10.1038/s41598-018-38344-2 (PMC6370777; doi:10.1038/s41598-018-38344-2)
Supplement: Supplementary file 3 — Supplementary Data 2 [file 41598_2018_38344_MOESM3_ESM.zip › Data_S2/2_Claident.Tomato.Grafting.v2018.05.29_1.sh]

#Claident ver. 2018.05.29

clsplitseq --runname=TOM --truncateN=enable --index1file=Index1.txt --index2file=Index2.txt --primerfile=ITS.16S.F.txt --reverseprimerfile=ITS.16S.R.txt --minqualtag=30 --numthreads=32 lane1_NoIndex_L001_R1_001.fastq.gz lane1_NoIndex_L001_R2_001.fastq.gz lane1_NoIndex_L001_R3_001.fastq.gz lane1_NoIndex_L001_R4_001.fastq.gz Demultiplexed

cd ./Demultiplexed

# Removing "undetermined" files.

rm *undetermined*fastq.gz


###### 16S ######

mkdir Demultiplexed.16S
mv *515f.forward.fastq.gz Demultiplexed.16S
cd ./Demultiplexed.16S

## Pipeine without the forward-reverse merging. 
# Filtering of merged reads. The "--minquallen" option can be used for the triming of low quality 3' ends (see Claident help message for more info).

for f in `ls *515f.forward.fastq.gz | grep -o -P '^[^\.]+'`
do clfilterseq --minqual=30 --minquallen=3 --minlen=200 --maxplowqual=0.1 --numthreads=16 $f.forward.fastq.gz $f.filtered.16S.SE200.fastq
done

# Detection/removal of noisy reads.

for f in `ls *filtered.16S.SE200.fastq | grep -o -P '^[^\.]+'`
do clcleanseqv --derepmode=PREFIX --primarymaxnmismatch=0 --secondarymaxnmismatch=1 --pnoisycluster=0.5 --numthreads=16 $f.filtered.16S.SE200.fastq clcleanseqv.$f
done


# Clustering with VSEARCH.

clclassseqv --minident=0.97 --numthreads=32 clcleanseqv.*/primarycluster.denoised.fasta.gz clclassseqv.16S.SE200.97


# OPTIONAL. Mapping of raw reads that were removed in the previous noisy-read detection process but are mapped to the clustered OTUs with a given cutoff similarity.

clrecoverseqv --minident=0.97 --centroid=clclassseqv.16S.SE200.97/clustered.fasta --numthreads=32 clcleanseqv.*/primarycluster.fasta.gz clrecoverseqv.16S.SE200.97

cd ./clrecoverseqv.16S.SE200.97


# De-novo chimera removal with UCHIME.

clrunuchime --otufile=clustered.otu.gz clustered.fasta chimera.denovo


# Reference-based chimera removal with UCHIME.

clrunuchime --referencedb=rdpgoldv9 chimera.denovo/nonchimeras.fasta chimera.ref


# Generating a sample x OTU summary table. Only the OTUs that appear in the above chimera-excluded fasta file will appear in the summary matrix.

clsumclass clustered.otu.gz summary.txt

#clfiltersum --otuseq=chimera.denovo/nonchimeras.fasta summary.txt summary.nonchimeras.txt


# Removing OTUs with low abundance from the summary matrix. Various options defining "rare" OTUs are available (see the help message of the command).

clfiltersum --minntotalseqotu=10 summary.txt summary.10more.txt


# Removing rare OTUs from the fasta file.

clfilterseq --otufile=clustered.otu.gz --minnseq=10 clustered.fasta 10more.fasta


# QC-auto search with the "overall_genus" sub-database.

clmakecachedb --blastdb=overall_genus --numthreads=32 10more.fasta cache.overall_genus

clidentseq --blastdb=cache.overall_genus --numthreads=32 --hyperthreads=2 10more.fasta Genus.clidentseq.txt


# Taonomic assignment with the LCA algorithm.
# Strict LCA assignment for the "overall_genus" search.

classigntax --taxdb=overall_genus Genus.clidentseq.txt Genus_strict.txt

# Relaxed LCA assignment for the "overall_genus" search.

classigntax --taxdb=overall_genus --maxpopposer=0.05 --minsoratio=19 Genus.clidentseq.txt Genus_relax.txt


# Merging of the LCA/genus, relaxed-LCA/genus results.

clmergeassign --priority=descend Genus_strict.txt Genus_relax.txt combined.txt

###### 16S END ######


## move to upper directory

cd ..
cd ..

###### ITS ######

mkdir Demultiplexed.ITS
mv *ITS1F.forward.fastq.gz Demultiplexed.ITS
cd ./Demultiplexed.ITS

for f in `ls *ITS1F.forward.fastq.gz | grep -o -P '^[^\.]+'`
do clfilterseq --minqual=30 --minquallen=3 --minlen=150 --maxplowqual=0.1 --numthreads=16 $f.forward.fastq.gz $f.filtered.ITS.SE150.fastq
done

# Detection/removal of noisy reads.

for f in `ls *filtered.ITS.SE150.fastq | grep -o -P '^[^\.]+'`
do clcleanseqv --derepmode=PREFIX --primarymaxnmismatch=0 --secondarymaxnmismatch=1 --pnoisycluster=0.5 --numthreads=16 $f.filtered.ITS.SE150.fastq clcleanseqv.$f
done

# Clustering with VSEARCH.

clclassseqv --minident=0.97 --numthreads=32 clcleanseqv.*/primarycluster.denoised.fasta.gz clclassseqv.ITS.SE150.97


# OPTIONAL. Mapping of raw reads that were removed in the previous noisy-read detection process but are mapped to the clustered OTUs with a given cutoff similarity.

clrecoverseqv --minident=0.97 --centroid=clclassseqv.ITS.SE150.97/clustered.fasta --numthreads=32 clcleanseqv.*/primarycluster.fasta.gz clrecoverseqv.ITS.SE150.97

cd ./clrecoverseqv.ITS.SE150.97


# De-novo chimera removal with UCHIME.

clrunuchime --otufile=clustered.otu.gz clustered.fasta chimera.denovo


# Reference-based chimera removal with UCHIME.

clrunuchime --referencedb=unite20170628untrim chimera.denovo/nonchimeras.fasta chimera.ref


# Generating a sample x OTU summary table. Only the OTUs that appear in the above chimera-excluded fasta file will appear in the summary matrix.

clsumclass clustered.otu.gz summary.txt

#clfiltersum --otuseq=chimera.denovo/nonchimeras.fasta summary.txt summary.nonchimeras.txt


# Removing OTUs with low abundance from the summary matrix. Various options defining "rare" OTUs are available (see the help message of the command).

clfiltersum --minntotalseqotu=10 summary.txt summary.10more.txt


# Removing rare OTUs from the fasta file.

clfilterseq --otufile=clustered.otu.gz --minnseq=10 clustered.fasta 10more.fasta


# QC-auto search with the "overall_genus" sub-database.

clmakecachedb --blastdb=overall_genus --numthreads=32 10more.fasta cache.overall_genus

clidentseq --blastdb=cache.overall_genus --numthreads=32 --hyperthreads=2 10more.fasta Genus.clidentseq.txt


# Taonomic assignment with the LCA algorithm.
# Strict LCA assignment for the "overall_genus" search.

classigntax --taxdb=overall_genus Genus.clidentseq.txt Genus_strict.txt

# Relaxed LCA assignment for the "overall_genus" search.

classigntax --taxdb=overall_genus --maxpopposer=0.05 --minsoratio=19 Genus.clidentseq.txt Genus_relax.txt


# Merging of the LCA/genus, relaxed-LCA/genus results.

clmergeassign --priority=descend Genus_strict.txt Genus_relax.txt combined.txt
