# Supplementary material for: Leaf-associated microbiomes of grafted tomato plants
Source: Sci Rep. 2019 Feb 11;9:1787. doi: 10.1038/s41598-018-38344-2 (PMC6370777; doi:10.1038/s41598-018-38344-2)
Supplement: Supplementary file 3 — Supplementary Data 2 [file 41598_2018_38344_MOESM3_ESM.zip › Data_S2/Index1.txt]

>F_001
GTGAAGAC
>F_002
CCATCCAT
>F_003
CCTTGCTA
>F_004
CTCAACAG
>F_005
AGCAGTAG
>F_006
GCTATACG
>F_007
GACATGTC
>F_008
GATCTGCA
>F_009
GTTCAGGT
>F_010
GATCACCA
>F_011
CCATGGAT
>F_012
TTAACGCG
>F_013
CCTACCTA
>F_014
GACTGTCA
>F_015
CTTCTCCT
>F_016
TCTGAGAC
>F_017
TCCTCATG
>F_018
CACTGACA
>F_019
TTCGAACG
>F_020
AGCTTCGA
>F_021
GAAGTCCT
>F_022
ACTGACTG
>F_023
CAACCATG
>F_024
GCTTAAGC
>F_025
CTACAGGT
>F_026
CGGCATAT
>F_027
TGGTTGCA
>F_028
CCGGTAAT
>F_029
TGGACATC
>F_030
CGATCGTA
>F_031
AGTCAGAG
>F_032
TCCAACCT
>F_033
AGTCTCTC
>F_034
CTTCGATC
>F_035
TATAGCCG
>F_036
TAGGCGAA
>F_037
TTAAGCGC
>F_038
AAGCTTCG
>F_039
GATGGTAG
>F_040
GGCGTATT
>F_041
TAGGTAGG
>F_042
TTAACCGG
>F_043
TTGCGGTA
>F_044
GACTGTGT
>F_045
CTAGTCCT
>F_046
ACAGTGAG
>F_047
TGTCACTC
>F_048
ACCTCATC
>F_049
GTGAAGAC
>F_050
CCATCCAT
>F_051
CCTTGCTA
>F_052
CTCAACAG
>F_053
AGCAGTAG
>F_054
GCTATACG
>F_055
GACATGTC
>F_056
GATCTGCA
>F_057
GTTCAGGT
>F_058
GATCACCA
>F_059
CCATGGAT
>F_060
TTAACGCG
>F_061
CCTACCTA
>F_062
GACTGTCA
>F_063
CTTCTCCT
>F_064
TCTGAGAC
>F_065
TCCTCATG
>F_066
CACTGACA
>F_067
TTCGAACG
>F_068
AGCTTCGA
>F_069
GAAGTCCT
>F_070
ACTGACTG
>F_071
CAACCATG
>F_072
GCTTAAGC
>F_073
CTACAGGT
>F_074
CGGCATAT
>F_075
TGGTTGCA
>F_076
CCGGTAAT
>F_077
TGGACATC
>F_078
CGATCGTA
>F_079
AGTCAGAG
>F_080
TCCAACCT
>F_081
AGTCTCTC
>F_082
CTTCGATC
>F_083
TATAGCCG
>F_084
TAGGCGAA
>F_085
TTAAGCGC
>F_086
AAGCTTCG
>F_087
GATGGTAG
>F_088
GGCGTATT
>F_089
TAGGTAGG
>F_090
TTAACCGG
>F_091
TTGCGGTA
>F_092
GACTGTGT
>F_093
CTAGTCCT
>F_094
ACAGTGAG
>F_095
TGTCACTC
>F_096
ACCTCATC
>F_097
GTGTCTCT
>F_098
AGCAAGGT
>F_099
GGTAGCAA
>F_100
AGGTGATG
>F_101
CTGTACTC
>F_102
GCATGGAA
>F_103
CGTTCGTT
>F_104
GTTGGTAC
>F_105
TAGGAACG
>F_106
GTCACACA
>F_107
GTCTACTC
>F_108
CTAGGTTG
>F_109
CGAACGAA
>F_110
CTTGCTTG
>F_111
GGAACGAT
>F_112
GACAGAGT
>F_113
ATCCTAGG
>F_114
CTCTCACA
>F_115
CTACCAAG
>F_116
GTACTGGT
>F_117
TGCACATG
>F_118
CACAGTCA
>F_119
CTAGGTAC
>F_120
GGTTGGTT
>F_121
ATAAGCGG
>F_122
GTTGCTTC
>F_123
AGGTACGA
>F_124
TCTCTCTC
>F_125
TGTCGACA
>F_126
TGCTGTAG
>F_127
AGAGACAC
>F_128
GCATCCTT
>F_129
AGGTCTAC
>F_130
CAGTGAGA
>F_131
GCAACGTT
>F_132
TGGTTCCT
>F_133
ATGCAACC
>F_134
CTAGCAAC
>F_135
GACATCTG
>F_Nega_Extr
CAACTCCT
>F_Nega_PCR
TCTGACTC
>B_001
AACCGGAA
>B_002
CCATGCAA
>B_003
GAACCAAG
>B_004
AGTGTGTC
>B_005
TGGAGAAC
>B_006
TAGGATGG
>B_007
TTCCGGAA
>B_008
ATTAGGCC
>B_009
CGTTGGTA
>B_010
TTCCTACG
>B_011
TCAGTGTG
>B_012
TCACCTCA
>B_013
GAGTTCAC
>B_014
TCGAGTAC
>B_015
TCCACAAG
>B_016
CAAGGTAG
>B_017
AGCTTGGT
>B_018
CGTTCCTA
>B_019
TCCTTGCA
>B_020
GCATATGC
>B_021
AGCAGAAC
>B_022
GTGATCTG
>B_023
TTCCGCTA
>B_024
AATTGCCG
>B_025
ACTCTCAC
>B_026
CCTAGCAA
>B_027
CATCTGCT
>B_028
TACCGGAT
>B_029
TACCTTGC
>B_030
TCCTACGT
>B_031
TCACAGAC
>B_032
TGGAGATG
>B_033
GAACGTTC
>B_034
TGGAAGGT
>B_035
ATCCTTCG
>B_036
CAAGAGGT
>B_037
GAGATCAG
>B_038
GCATGCTA
>B_039
ACCTCTAC
>B_040
ATGGCGTT
>B_041
TCGTAGGT
>B_042
TAGCTACG
>B_043
GTACGAAG
>B_044
AACCATCG
>B_045
ACAGCAGA
>B_046
TACCGCTT
>B_047
GAGTAGAC
>B_048
ATGCGGAA
>B_049
AACCGGAA
>B_050
CCATGCAA
>B_051
GAACCAAG
>B_052
AGTGTGTC
>B_053
TGGAGAAC
>B_054
TAGGATGG
>B_055
TTCCGGAA
>B_056
ATTAGGCC
>B_057
CGTTGGTA
>B_058
TTCCTACG
>B_059
TCAGTGTG
>B_060
TCACCTCA
>B_061
GAGTTCAC
>B_062
TCGAGTAC
>B_063
TCCACAAG
>B_064
CAAGGTAG
>B_065
AGCTTGGT
>B_066
CGTTCCTA
>B_067
TCCTTGCA
>B_068
GCATATGC
>B_069
AGCAGAAC
>B_070
GTGATCTG
>B_071
TTCCGCTA
>B_072
AATTGCCG
>B_073
ACTCTCAC
>B_074
CCTAGCAA
>B_075
CATCTGCT
>B_076
TACCGGAT
>B_077
TACCTTGC
>B_078
TCCTACGT
>B_079
TCACAGAC
>B_080
TGGAGATG
>B_081
GAACGTTC
>B_082
TGGAAGGT
>B_083
ATCCTTCG
>B_084
CAAGAGGT
>B_085
GAGATCAG
>B_086
GCATGCTA
>B_087
ACCTCTAC
>B_088
ATGGCGTT
>B_089
TCGTAGGT
>B_090
TAGCTACG
>B_091
GTACGAAG
>B_092
AACCATCG
>B_093
ACAGCAGA
>B_094
TACCGCTT
>B_095
GAGTAGAC
>B_096
ATGCGGAA
>B_097
TAGCAACC
>B_098
AGACACAG
>B_099
TATTGGCG
>B_100
AGTGGAGT
>B_101
GTGAGACA
>B_102
TGTCCACT
>B_103
ATCCTTGC
>B_104
GTAGAGGT
>B_105
CTTGCTAC
>B_106
CAGAGAGT
>B_107
AGTGACAG
>B_108
AACCATGC
>B_109
CTAGCTTC
>B_110
CATCCAAG
>B_111
ATGCAAGG
>B_112
TAGCCGAT
>B_113
TTCCTAGC
>B_114
TAATCGGC
>B_115
GTCAGACT
>B_116
TTGCTTCG
>B_117
GTCTTCTG
>B_118
CGAAGGTA
>B_119
GAGTCTCA
>B_120
AGGTAGGT
>B_121
GGATCCAT
>B_122
CCTATACC
>B_123
CTGTTGTC
>B_124
TACGATCG
>B_125
TGTGGAGA
>B_126
ACTGAGAG
>B_127
GAACCTAC
>B_128
ACTGGACT
>B_129
GCATTACG
>B_130
ACAGTGTC
>B_131
TGTCAGAC
>B_132
TCACCACT
>B_133
TCTGCTCA
>B_134
TAGCGGAA
>B_135
TGGATGGA
>B_Nega_Extr
GGTTGCAT
>B_Nega_PCR
CCAACCTT
