# Supplementary material for: Leaf-associated microbiomes of grafted tomato plants
Source: Sci Rep. 2019 Feb 11;9:1787. doi: 10.1038/s41598-018-38344-2 (PMC6370777; doi:10.1038/s41598-018-38344-2)
Supplement: Supplementary file 3 — Supplementary Data 2 [file 41598_2018_38344_MOESM3_ESM.zip › Data_S2/Index2.txt]

F_001
GGCCATAT
>F_002
TTCGATGG
>F_003
GTGTCACA
>F_004
ACGTGATC
>F_005
AGAGCAGT
>F_006
CTCTAGAG
>F_007
AACCGGTT
>F_008
TGGTCAAC
>F_009
GTACGATC
>F_010
AGTGGTGA
>F_011
GTGTTCTC
>F_012
TGAGGACA
>F_013
CACTTCTG
>F_014
ATGGCCTA
>F_015
AGTCTGTG
>F_016
AACCTTCC
>F_017
ACCTGTTC
>F_018
CAGACTCA
>F_019
AGTGTCTG
>F_020
CTTGGTAG
>F_021
TATAGCGC
>F_022
GTAGAGGT
>F_023
CAGTCTCT
>F_024
ATCGGCAT
>F_025
GTCACAGT
>F_026
CTGACAGT
>F_027
CTCTACAC
>F_028
CAGTGACT
>F_029
CTGTGTCT
>F_030
TGGTACCA
>F_031
TCCTTGCA
>F_032
GCATCGAT
>F_033
ATATGGCC
>F_034
GTACGTTG
>F_035
AGGTGTTC
>F_036
TGTCACTC
>F_037
CTTGTCCA
>F_038
CAAGGAAC
>F_039
GTAGGATG
>F_040
TTCGCCAT
>F_041
TAGGCGTT
>F_042
TCAGCAGT
>F_043
TTCCATGC
>F_044
GATCACCA
>F_045
TGCTACCT
>F_046
CTACGAAC
>F_047
GTGTACTG
>F_048
TATTGCGG
>F_049
GGATCCAT
>F_050
GACTAGAG
>F_051
GGATTAGG
>F_052
TGACGAGA
>F_053
TCGTAGCA
>F_054
ACCTCTAC
>F_055
GACTACAC
>F_056
GCTTAAGC
>F_057
ATCCGCTT
>F_058
ACGATGCT
>F_059
CAGTTCTC
>F_060
CATGACGT
>F_061
TGGTGAAG
>F_062
AGACGTCT
>F_063
CGCGTATA
>F_064
TGCTTGGA
>F_065
TCCTTCCT
>F_066
TAGCGCAT
>F_067
GACAACTC
>F_068
CCAATTCC
>F_069
CAAGCTAC
>F_070
CGCGATTA
>F_071
AGACGACA
>F_072
TCTCAGAG
>F_073
GTGACTGT
>F_074
CAACTGCA
>F_075
TACGGCTA
>F_076
CACTTGTC
>F_077
AGTCCACA
>F_078
TCTGGAGT
>F_079
ACGAGAAC
>F_080
TTCCAAGG
>F_081
CTCACACT
>F_082
CTGATCTC
>F_083
GATCCTAG
>F_084
TCCTAGGA
>F_085
CGCCTTAT
>F_086
AACGATCC
>F_087
CTTGTGCT
>F_088
TAGGCCTA
>F_089
GTAGCTTG
>F_090
AACCATCG
>F_091
TGGACTAC
>F_092
GAAGACCA
>F_093
GTCTCACT
>F_094
TACGATCG
>F_095
CCATTAGG
>F_096
TCTGCTCA
>F_097
TCAGCACA
>F_098
CATGTGCA
>F_099
CACTCACT
>F_100
TGTCCTCA
>F_101
AGCTCTTC
>F_102
TGAGGTCT
>F_103
GACTGTGT
>F_104
TCTGTCTG
>F_105
AGACTGTC
>F_106
ATCGAACC
>F_107
TTATCGCC
>F_108
TGACCACA
>F_109
CACTGACA
>F_110
AACGCCAT
>F_111
CACTCAGA
>F_112
GACTGTCA
>F_113
CCAACGTA
>F_114
GTGAAGTG
>F_115
TTGCTTGC
>F_116
GATCTCCT
>F_117
CTGATCAG
>F_118
GAGAACAC
>F_119
CGAAGGAT
>F_120
TCCAGAAC
>F_121
CATCTGGA
>F_122
GTCTGTGA
>F_123
TACCGCAA
>F_124
GGATAAGC
>F_125
CTCTGTCA
>F_126
TCACACTC
>F_127
GTTCGTAG
>F_128
AGCAGTAG
>F_129
GTGTAGTC
>F_130
GTGAGACA
>F_131
TTCCTTCC
>F_132
AAGCGCAA
>F_133
ATCGAAGG
>F_134
TCACACAG
>F_135
ACTGGTGT
>F_Nega_Extr
CACAGAGA
>F_Nega_PCR
CAACGTAC
>B_001
GTGAGTGA
>B_002
ATCGCGTA
>B_003
GAACCTAC
>B_004
GACAAGAC
>B_005
GAAGGTTG
>B_006
GCATAAGG
>B_007
CCTATAGG
>B_008
TCTCGTCA
>B_009
TCTGGTCT
>B_010
CAAGCATC
>B_011
CCATCCAT
>B_012
ATCCTACC
>B_013
AGGAGTTG
>B_014
CTGTTCAC
>B_015
CTTGCATC
>B_016
AACGGCAA
>B_017
AATTGGCC
>B_018
AACCTTGG
>B_019
TGTCTGAG
>B_020
GCTTCGAA
>B_021
GGTTGGTT
>B_022
ACCATCCT
>B_023
AGCACAAG
>B_024
GAAGTCGA
>B_025
TTCGAAGC
>B_026
ATGCATGC
>B_027
AAGCAACG
>B_028
TGTCGTCT
>B_029
TGAGAGAC
>B_030
CGGCTAAT
>B_031
AGAGTCTC
>B_032
CGAATTGC
>B_033
AGTCACAC
>B_034
GATCCAAC
>B_035
ACCTGTAG
>B_036
AACCAACC
>B_037
CACACACA
>B_038
TAGGAACG
>B_039
TGGAGTTC
>B_040
TCAGAGAG
>B_041
AGTCACTG
>B_042
GATGTCCA
>B_043
CTGTGAGT
>B_044
AACGCGAA
>B_045
CAGAGTGA
>B_046
GCTAGGAA
>B_047
CACAAGAG
>B_048
TCCTGTTG
>B_049
TGCTCTTG
>B_050
AGAGGTCA
>B_051
CTGAACAC
>B_052
CCTTCCAA
>B_053
GCTAGCTA
>B_054
TTGCAAGC
>B_055
CAAGAGGT
>B_056
GATCACGT
>B_057
GCTACGTA
>B_058
ATCCATGG
>B_059
ACGTTCCT
>B_060
GCCGTAAT
>B_061
TCTGAGAC
>B_062
CATGCAAC
>B_063
AGCTTGGT
>B_064
GATCGTTG
>B_065
AAGGTAGC
>B_066
GTAGTGCT
>B_067
CTTCGTTG
>B_068
ATGCTACG
>B_069
TCAGGTCA
>B_070
GTCAACAC
>B_071
GTTCCTAC
>B_072
GGATATGG
>B_073
ACCTACCT
>B_074
CACTGAGT
>B_075
TCGAGTAC
>B_076
TCACGAGT
>B_077
AACGAACG
>B_078
AATACGCC
>B_079
TTGCGCTT
>B_080
ACTCAGTG
>B_081
AAGCGGTA
>B_082
CCGCTTAT
>B_083
CTTGGATG
>B_084
AGCTGAAG
>B_085
TCACGACA
>B_086
GAAGTCCT
>B_087
GCTTATCC
>B_088
CCTTATCG
>B_089
TGCACAAC
>B_090
TTCGCGAA
>B_091
AGCTGATC
>B_092
AGGAGAAG
>B_093
GCATATCG
>B_094
ATTACGGC
>B_095
CAACGATC
>B_096
GGTTCCAA
>B_097
CCTAGCTT
>B_098
GCAAGGTA
>B_099
CTCATCAC
>B_100
GTTGGTTG
>B_101
ATCGGCTA
>B_102
CCTTCGTA
>B_103
TCGATCCT
>B_104
CAGTTGTG
>B_105
GGTACGAA
>B_106
AGGTCTTG
>B_107
GACTCACA
>B_108
ACCTTGCT
>B_109
GTTCAGCA
>B_110
ACTGCTCT
>B_111
CTCTTGAC
>B_112
TAGCAAGG
>B_113
TAGGCCAT
>B_114
GTCTTCTG
>B_115
CCTTATGC
>B_116
CTCTGTGT
>B_117
ACTGTGAC
>B_118
GACATGAG
>B_119
ACAGCTGT
>B_120
TGCTTCGT
>B_121
CAACCTAG
>B_122
GCAAGCTT
>B_123
ATAACGCC
>B_124
TTGGAACC
>B_125
CCATTACC
>B_126
AGGAAGCT
>B_127
TTGCTACC
>B_128
GGAATTGG
>B_129
AGCTTCCT
>B_130
CTAGTGCA
>B_131
GCATGCAT
>B_132
TGTGTGAC
>B_133
GACAGACA
>B_134
AGAGAGTC
>B_135
TATACGCG
>B_Nega_Extr
TCTCTCAG
>B_Nega_PCR
CTACTCGT
