# Supplementary material for: Leaf-associated microbiomes of grafted tomato plants
Source: Sci Rep. 2019 Feb 11;9:1787. doi: 10.1038/s41598-018-38344-2 (PMC6370777; doi:10.1038/s41598-018-38344-2)
Supplement: Supplementary file 3 — Supplementary Data 2 [file 41598_2018_38344_MOESM3_ESM.zip › Data_S2/ITS.16S.R.txt]

>ITS2_KYO2
NNNNNNTTYRCTRCGTTCTTCATC
>806rB
NNNNNNGGACTACNVGGGTWTCTAAT
