# Supplementary material for: Leaf-associated microbiomes of grafted tomato plants
Source: Sci Rep. 2019 Feb 11;9:1787. doi: 10.1038/s41598-018-38344-2 (PMC6370777; doi:10.1038/s41598-018-38344-2)
Supplement: Supplementary file 4 — Supplementary Data 3 [file 41598_2018_38344_MOESM4_ESM.zip › Data_S3/Sample.x.OTU.All.16S.txt]

samplename	2103:9207:4417__B_039	1101:19538:9193__B_118	1104:22724:11848__B_090	1102:9201:6268__B_125	1101:19941:10686__B_095	1101:12946:14652__B_007	1101:10158:22523__B_110	1103:13059:13308__B_006	1101:14548:21327__B_035	1101:17701:8760__B_014	1101:8909:21769__B_025	1102:15751:19805__B_030	1101:10885:25670__B_024	1101:13324:18964__B_128	1101:10781:14140__B_113	1101:11011:8104__B_128	1101:11572:28322__B_044	1101:12148:17101__B_098	1102:16003:10768__B_105	1104:9653:15438__B_125	2103:14979:25995__B_100	1101:10537:21079__B_125	1101:12458:12176__B_113	1101:12495:5050__B_024	1101:24538:11768__B_113	1102:22379:17372__B_114	1102:28635:19716__B_125	2102:21284:25239__B_053	2102:9031:4131__B_098	1101:17434:3052__B_116	1101:12734:13193__B_116	1101:15779:14498__B_116	2103:8829:22060__B_125	1101:12561:10363__B_046	1101:19622:6127__B_125	1101:18852:24958__B_109	1103:14065:14921__B_005	1104:14265:23333__B_098	1102:20304:18872__B_128	2104:26779:21203__B_116	1104:20407:18330__B_116	1102:12966:27313__B_100	1102:21410:5068__B_135	1104:15233:6167__B_030	2102:13817:7237__B_026	2104:10417:18676__B_049	1101:13450:18774__B_130	1101:16176:23311__B_039	2101:4516:18534__B_064
S_001	0	0	0	0	22	0	0	0	0	0	0	0	0	0	0	0	0	0	0	0	0	0	0	0	0	0	0	0	0	0	0	0	0	0	0	0	0	0	0	0	0	0	0	0	0	0	2	0	0
S_002	0	0	2	0	55	0	0	0	0	0	0	64	0	0	0	0	15	0	0	0	0	0	1	0	41	0	0	0	0	0	0	0	0	0	0	0	0	0	0	274	0	0	0	0	0	0	0	0	0
S_003	0	0	226	0	14	0	0	0	0	0	0	5	0	0	0	0	124	0	0	0	0	0	0	0	0	0	0	0	0	0	0	0	0	0	0	0	0	0	0	141	0	0	0	0	0	0	0	0	5
S_004	0	0	0	0	1	0	0	0	0	0	0	114	0	0	0	0	0	0	0	0	0	0	0	0	0	0	0	0	0	0	0	0	0	0	0	0	0	0	0	0	0	0	0	0	0	0	0	0	9
S_005	0	0	10	0	138	0	0	0	0	0	0	0	0	0	0	0	0	0	0	0	0	0	59	0	1	0	0	0	129	0	0	0	0	0	0	0	27	0	0	0	0	0	0	0	0	0	0	0	0
S_006	0	0	63	0	103	0	0	22	0	0	0	46	0	0	0	0	0	0	0	0	0	0	0	0	0	0	0	0	0	10	0	0	0	0	0	0	0	0	0	28	0	0	0	0	0	0	0	0	96
S_007	0	0	5	0	222	200	0	0	0	0	0	26	0	0	0	1	0	0	0	0	0	0	0	2	0	0	0	0	0	0	0	0	0	0	0	0	0	0	0	0	0	0	0	0	0	0	0	0	77
S_008	0	0	29	0	3	0	58	0	0	0	0	19	0	0	0	0	0	0	0	0	0	0	0	0	0	0	0	0	0	0	0	0	0	0	0	0	0	0	0	0	0	0	0	0	0	0	0	0	1
S_009	0	4	3	0	390	0	0	0	0	0	0	20	0	0	0	3	0	0	0	0	0	0	0	0	0	0	0	0	0	0	0	0	0	0	0	0	0	0	0	62	0	0	0	0	0	0	0	0	0
S_010	0	0	2	0	0	0	0	0	0	0	0	0	0	0	0	0	0	0	0	0	0	0	0	0	0	0	0	0	0	0	0	0	0	0	0	0	0	0	0	0	0	0	0	0	0	0	0	0	0
S_011	0	0	0	0	10	0	0	0	0	0	0	0	0	0	0	0	0	0	0	0	0	0	0	0	0	0	0	0	0	0	0	0	0	0	0	0	0	0	0	0	0	0	0	0	0	0	0	0	0
S_012	0	0	49	0	60	0	0	0	0	0	0	26	0	0	10	0	0	0	0	0	0	0	0	0	0	0	0	0	0	0	0	0	0	0	0	0	0	0	0	0	0	0	0	0	0	0	0	0	0
S_013	0	0	2	0	1	0	0	0	0	0	0	5	0	0	0	0	0	0	0	0	0	0	0	0	0	0	0	0	0	0	0	0	0	0	0	0	0	0	0	0	0	0	0	0	0	0	0	0	6
S_014	0	0	28	0	142	0	0	0	0	28	0	244	0	0	0	0	29	0	0	0	0	0	0	0	0	0	0	0	0	0	0	0	0	0	0	0	0	0	0	0	0	0	0	0	0	0	0	0	144
S_015	0	0	0	0	6	0	0	0	0	0	0	9	0	0	0	0	0	0	0	0	0	0	1	0	1	0	0	0	51	0	0	0	0	0	0	0	0	0	0	5	0	0	0	0	0	0	0	0	145
S_016	0	0	0	0	12	0	0	0	0	0	0	0	0	0	0	0	0	0	0	0	0	0	0	0	0	0	0	0	0	0	0	0	0	0	0	0	0	0	0	502	0	0	0	0	0	0	0	0	0
S_017	0	119	460	0	88	0	0	0	0	0	0	46	0	0	0	0	0	0	0	0	0	0	0	0	0	0	0	0	3	0	0	0	0	0	0	0	0	0	0	10	0	0	0	0	0	0	0	0	447
S_018	0	0	62	0	0	0	0	0	0	0	0	41	0	0	0	0	0	0	0	0	0	0	0	0	2	0	0	0	0	0	0	0	0	0	0	0	0	0	1	1079	0	0	0	0	0	0	0	0	1
S_019	0	0	16	0	1	0	0	0	0	0	0	112	0	0	0	0	0	0	0	0	0	0	0	0	0	0	0	0	0	0	0	0	0	0	0	0	0	0	0	0	0	0	0	0	0	0	0	0	0
S_020	0	0	24	0	39	0	0	0	0	0	0	55	0	0	0	0	0	0	0	0	1	0	0	0	0	0	0	0	624	0	0	0	0	0	0	0	0	0	0	95	0	0	0	0	0	0	0	0	17
S_021	0	0	29	0	3	0	0	0	0	0	0	13	0	0	0	0	0	0	0	0	0	0	0	0	0	0	0	0	0	0	0	0	0	0	0	0	0	0	0	28	0	0	0	0	0	0	0	0	0
S_022	0	0	0	0	2	0	0	0	0	0	0	17	0	0	0	0	0	0	0	0	0	0	0	0	0	0	0	0	0	0	0	0	0	0	0	0	0	0	0	179	0	0	0	0	0	0	0	0	1
S_023	0	0	52	0	75	0	0	0	0	0	0	361	0	0	0	55	0	0	0	0	0	0	0	0	10	48	0	0	0	0	0	0	0	0	0	0	0	0	0	35	0	0	0	0	0	0	0	0	10
S_024	0	0	128	0	3	0	0	0	0	0	0	144	32	0	0	0	0	0	0	0	0	0	143	109	11	0	0	0	97	0	0	0	0	0	0	0	0	0	0	140	0	0	0	0	0	0	0	0	0
S_025	0	0	98	0	655	0	0	0	0	0	78	0	0	0	0	0	0	0	0	0	0	0	0	0	0	0	0	0	0	0	0	0	0	0	0	0	0	0	0	118	0	0	0	0	0	0	0	0	14
S_026	0	15	42	0	0	0	0	0	0	0	0	0	0	0	0	0	0	0	0	0	0	0	0	0	0	0	0	0	35	0	0	0	0	0	0	0	0	0	0	0	0	0	0	0	22	0	0	0	0
S_027	0	0	183	0	113	0	0	0	0	0	0	6	0	0	0	0	0	0	0	0	0	0	6	0	0	0	0	0	0	0	3	0	0	0	0	0	0	0	0	327	0	0	0	0	0	0	0	0	123
S_028	0	0	0	0	103	0	0	0	0	0	0	0	0	0	0	0	0	0	0	0	0	0	0	0	0	0	0	0	0	0	0	0	0	0	0	0	0	0	0	0	0	0	0	0	0	0	0	0	0
S_029	0	0	11	0	0	0	0	0	0	0	0	11	0	0	0	0	0	0	0	0	0	0	0	0	0	0	0	0	0	0	0	0	0	0	0	0	0	0	0	0	0	0	0	0	0	0	0	0	29
S_030	0	0	0	0	0	0	0	0	0	0	0	788	0	0	0	0	0	0	0	0	1	0	0	0	0	0	0	0	1	0	0	0	0	0	0	0	0	0	0	0	0	0	0	14	0	0	0	0	0
S_031	0	0	24	0	224	0	0	0	0	0	0	57	0	0	31	0	13	0	0	0	10	0	0	0	0	0	0	0	0	0	0	0	0	0	0	0	0	0	0	238	0	0	0	0	0	0	0	0	20
S_032	0	17	17	0	8	0	0	0	0	0	0	85	0	0	1	0	0	0	0	0	0	0	0	1	1	0	0	0	111	0	57	0	0	0	0	0	0	0	0	1	0	0	0	0	0	0	0	0	16
S_033	0	0	2	0	1	0	0	0	0	0	0	3	0	0	0	0	0	0	0	0	0	0	0	0	0	0	0	0	116	0	33	0	0	0	0	0	0	0	0	0	0	0	0	0	0	0	0	0	554
S_034	0	0	0	0	0	0	0	0	0	0	0	0	0	0	0	0	0	0	0	0	0	0	0	0	0	0	0	0	0	0	0	0	0	0	0	0	0	0	0	34	0	0	0	0	0	0	0	0	0
S_035	0	0	12	0	65	0	0	0	48	0	0	9	0	0	0	0	6	0	0	0	0	0	0	0	0	0	0	0	0	0	7	0	0	0	0	0	0	0	0	21	0	0	0	0	0	0	0	0	2
S_036	0	0	0	0	0	0	0	0	0	0	0	0	0	0	0	0	0	0	0	0	0	0	0	0	0	0	0	0	0	0	0	0	0	0	0	0	0	0	0	0	0	0	0	0	0	0	0	0	0
S_037	0	0	0	0	0	0	0	0	0	0	0	0	0	0	0	0	0	0	0	0	0	0	0	0	0	0	0	0	0	0	0	0	0	0	0	0	0	0	0	0	0	0	0	0	0	0	0	0	0
S_038	0	0	0	0	0	0	0	0	0	0	0	0	0	0	0	0	0	0	0	0	0	0	0	0	0	0	0	0	0	0	0	0	0	0	0	0	0	0	0	0	0	0	0	0	0	0	0	0	0
S_039	10	0	59	0	0	0	0	0	0	0	0	8	0	0	0	0	0	0	0	0	0	0	12	0	0	0	0	0	0	0	0	0	0	0	0	0	0	0	0	54	0	0	0	0	0	0	0	80	10
S_040	0	0	0	0	0	0	0	0	0	0	0	86	0	0	0	44	0	0	0	0	0	0	0	0	0	0	0	0	0	0	0	0	0	0	0	0	0	0	0	0	0	0	0	0	0	0	0	0	0
S_041	0	0	0	0	697	0	0	0	0	0	0	0	0	0	0	0	0	0	0	0	0	0	0	0	0	0	0	0	0	0	0	0	0	0	0	0	0	0	0	0	0	0	0	0	0	0	0	0	0
S_042	0	0	417	0	4	0	0	0	0	0	0	33	0	0	0	0	0	0	0	0	0	0	0	0	0	2	0	0	0	0	0	0	0	0	0	0	0	0	0	552	0	0	0	0	0	0	0	0	3
S_043	0	0	0	0	7	0	0	0	0	0	0	0	0	0	0	0	0	0	0	0	0	0	0	0	0	0	0	0	0	0	0	0	0	0	0	0	0	0	0	0	0	0	0	0	0	0	0	0	0
S_044	0	0	0	0	10	0	0	0	0	0	0	0	0	0	0	0	314	0	0	0	0	0	0	0	0	0	0	0	0	0	0	0	0	0	0	0	0	0	0	0	0	0	0	0	0	0	0	0	0
S_045	0	0	0	0	3	0	0	0	0	0	0	0	0	0	0	0	0	0	0	0	0	0	0	0	0	0	0	0	0	0	0	0	0	0	0	0	0	0	0	0	0	0	0	0	0	0	0	0	0
S_046	0	0	0	0	0	0	0	0	0	0	0	18	0	0	0	0	0	0	0	0	0	0	0	0	0	0	0	0	0	0	0	0	0	168	0	0	0	0	0	0	0	0	0	0	0	0	0	0	0
S_047	0	0	0	0	1	0	0	0	0	0	0	13	0	0	0	21	0	0	0	0	0	0	7	0	0	0	0	0	1	0	0	0	0	0	0	0	0	0	0	0	0	0	0	0	0	0	0	0	0
S_048	0	0	0	0	0	0	0	0	0	0	0	0	0	0	0	0	0	0	0	0	0	0	0	0	0	0	0	0	0	0	0	0	0	0	0	0	0	0	0	0	0	0	0	0	0	0	0	0	0
S_049	0	0	539	0	0	0	0	0	0	0	0	27	0	0	0	0	0	0	0	0	0	0	0	0	0	0	0	0	13	0	0	0	0	0	0	0	0	0	0	0	0	0	0	0	0	34	0	0	36
S_050	0	0	27	0	0	0	0	0	0	0	0	0	0	0	0	0	0	0	0	0	0	0	0	0	0	0	0	0	0	0	0	0	0	0	0	0	0	0	0	0	0	0	0	0	0	0	0	0	0
S_051	0	0	3	0	23	0	0	0	0	0	0	0	0	0	0	0	0	0	0	0	0	0	2	0	0	0	0	0	0	0	0	0	0	0	0	0	0	0	0	0	0	0	0	0	0	0	0	0	0
S_052	0	0	0	0	0	0	0	0	0	0	0	0	0	0	0	0	215	0	0	0	0	0	0	0	0	0	0	0	165	0	0	0	0	0	0	0	0	0	0	48	0	0	0	0	0	0	0	0	0
S_053	0	0	0	0	152	0	0	0	0	0	0	59	0	0	10	0	193	0	0	0	0	0	51	0	41	1	0	8	0	0	1	0	0	0	0	0	0	0	0	0	0	0	0	0	0	0	0	0	2
S_054	0	0	14	0	29	0	0	0	0	0	0	210	0	0	0	0	9	0	0	0	0	0	3	0	0	0	0	0	0	0	0	0	0	0	0	0	0	0	0	0	0	0	0	0	0	0	0	0	0
S_055	0	0	6	0	102	0	0	0	0	0	0	151	0	0	0	0	0	0	0	0	0	0	0	0	0	0	0	0	20	0	0	0	0	0	0	0	0	0	0	383	0	0	0	0	0	0	0	0	15
S_056	0	0	80	0	813	0	0	0	0	0	0	1	0	0	0	0	0	0	0	0	0	0	0	0	6	0	0	0	0	0	0	0	0	0	0	0	0	0	0	0	0	0	0	0	0	0	0	0	0
S_057	0	0	0	0	0	0	0	0	0	0	0	0	0	0	0	0	0	0	0	0	0	0	0	0	0	0	0	0	0	0	0	0	0	0	0	0	0	0	0	0	0	0	0	0	0	0	0	0	42
S_058	0	0	0	0	0	0	0	0	0	0	0	0	0	0	0	0	0	0	0	0	0	0	0	0	0	0	0	0	0	0	0	0	0	0	0	0	0	0	0	0	0	0	0	0	0	0	0	0	0
S_059	0	0	0	0	0	0	0	0	0	0	0	0	0	0	0	0	0	0	0	0	0	0	0	0	0	0	0	0	0	0	0	0	0	0	0	0	0	0	0	0	0	0	0	0	0	0	0	0	0
S_060	0	0	0	0	24	0	0	0	0	0	0	0	0	0	0	0	0	0	0	0	0	0	44	0	0	0	0	0	0	0	0	0	0	0	0	0	0	0	0	2	0	0	0	0	0	0	0	0	0
S_061	0	0	0	0	3	0	0	0	0	0	0	0	0	0	0	0	0	0	0	0	0	0	0	0	0	0	0	0	0	0	0	0	0	0	0	0	0	0	0	0	0	0	0	0	0	0	0	0	0
S_062	0	0	0	0	0	0	0	0	0	0	0	0	0	0	0	0	0	0	0	0	0	0	0	0	0	0	0	0	0	0	0	0	0	0	0	0	0	0	0	0	0	0	0	0	0	0	0	0	0
S_063	0	0	0	0	59	0	0	0	0	0	0	0	0	0	0	0	0	0	0	0	0	0	95	0	0	0	0	0	0	0	0	0	0	0	0	0	0	0	0	0	0	0	0	0	0	0	0	0	0
S_064	0	0	0	0	251	0	0	0	0	0	0	0	0	0	0	0	2	0	0	0	0	0	0	0	0	0	0	0	0	0	0	0	0	0	0	0	0	0	0	0	0	0	0	0	0	0	0	0	725
S_065	0	19	352	0	4	0	0	0	0	0	0	73	0	0	364	0	108	0	0	0	0	0	341	0	0	0	0	2	0	0	7	0	0	0	0	0	0	0	0	224	0	0	0	0	0	0	0	0	0
S_066	0	0	0	0	726	0	10	0	0	0	0	287	0	0	0	0	31	0	0	0	0	0	284	0	0	0	0	0	0	0	0	0	0	0	0	0	0	0	0	20	0	0	0	0	0	0	0	0	0
S_067	0	0	0	0	2	0	0	0	0	0	0	0	0	0	0	0	0	0	0	0	0	0	0	0	0	0	0	0	0	0	0	0	0	0	0	0	0	0	0	0	0	0	0	0	0	0	0	0	0
S_068	0	0	0	0	604	0	0	0	0	0	0	0	0	0	0	0	0	0	0	0	0	0	97	0	0	0	0	0	0	0	0	0	0	0	0	0	0	0	0	0	0	0	0	0	0	0	0	0	3
S_069	0	0	0	0	2	0	0	0	0	0	0	33	0	0	0	0	0	0	0	0	0	0	0	0	0	0	0	0	0	0	0	0	0	0	0	0	0	0	0	0	0	0	0	0	0	0	0	0	0
S_070	0	0	0	0	0	0	0	0	0	0	0	0	0	0	0	0	0	0	0	0	0	0	0	0	0	0	0	0	0	0	0	0	0	0	0	0	0	0	0	0	0	0	0	0	0	0	0	0	0
S_071	0	0	95	0	1	0	0	0	0	0	0	0	0	0	0	0	0	0	0	0	0	0	0	0	0	0	0	0	0	0	0	0	0	0	0	0	0	0	0	0	6	0	0	0	0	0	0	0	49
S_072	0	0	0	0	5	0	0	0	0	0	0	0	0	0	0	0	0	0	0	0	0	0	0	0	0	0	0	0	0	0	0	0	0	0	0	0	0	0	0	6	0	0	0	0	0	0	0	0	0
S_073	0	0	45	0	4	0	0	0	0	0	0	0	0	0	0	0	0	0	0	0	0	0	0	0	0	0	0	0	0	0	0	0	0	0	0	0	0	0	0	0	0	0	0	0	0	0	0	0	0
S_074	0	0	0	0	35	0	0	0	0	0	0	3	0	0	0	0	20	0	0	0	0	0	163	0	0	0	0	0	0	0	0	0	0	0	0	0	0	0	0	32	0	0	0	0	0	0	0	0	20
S_075	0	0	0	0	0	0	0	0	0	0	0	0	0	0	0	0	0	0	0	0	0	0	0	0	0	0	0	0	0	0	0	0	0	0	0	0	0	0	0	0	0	0	0	0	0	0	0	0	0
S_076	0	0	0	0	0	0	0	0	0	0	0	0	0	0	0	0	0	0	0	0	0	0	0	0	0	0	0	0	0	0	0	0	0	0	0	0	0	0	0	0	0	0	0	0	0	0	0	0	0
S_077	0	0	0	0	0	0	0	0	0	0	0	0	0	0	0	0	0	0	0	0	0	0	0	0	0	0	0	0	0	0	0	0	0	0	0	0	0	0	0	0	0	0	0	0	0	0	0	0	0
S_078	0	0	0	0	0	0	0	0	0	0	0	0	0	0	0	0	0	0	0	0	0	0	0	0	0	0	0	0	0	0	0	0	0	0	0	0	0	0	0	0	0	0	0	0	0	0	0	0	0
S_079	0	0	10	0	57	0	0	0	0	0	0	57	0	0	0	0	0	0	0	0	0	0	89	0	0	0	0	0	0	0	0	0	0	0	0	0	0	0	0	6	0	0	0	0	0	0	0	0	4
S_080	0	0	0	0	0	0	0	0	0	0	0	0	0	0	0	0	0	0	0	0	0	0	0	0	0	0	0	0	0	0	0	0	0	0	0	0	0	0	0	0	0	0	0	0	0	0	0	0	0
S_081	0	0	0	0	142	2	0	0	0	0	0	10	0	0	2	0	84	0	0	0	0	0	1	0	0	0	0	0	0	0	0	0	0	0	0	0	0	0	0	0	0	0	0	0	0	0	0	0	0
S_082	0	0	0	0	2	0	0	0	0	0	0	0	0	0	0	0	0	0	0	0	0	0	0	0	0	0	0	0	0	0	0	0	0	0	0	0	0	0	0	0	0	0	0	0	0	0	0	0	0
S_083	0	4	0	0	181	0	0	0	0	0	0	1	0	0	0	0	0	0	0	0	0	0	0	0	3	6	0	0	0	0	0	0	0	0	0	0	0	0	0	7	0	0	0	0	0	0	0	0	30
S_084	0	0	8	0	7	0	0	0	0	0	0	0	0	0	0	0	0	0	0	0	0	0	0	0	0	0	0	0	0	0	0	0	0	0	0	0	0	0	0	0	0	0	0	0	0	0	0	0	0
S_085	0	0	0	0	7	0	0	0	0	0	0	57	0	0	0	0	0	0	0	0	0	0	0	0	0	0	0	0	0	0	0	0	0	0	0	0	0	0	0	0	0	0	0	0	0	0	0	0	0
S_086	0	0	0	0	0	0	0	0	0	0	0	0	0	0	0	0	0	0	0	0	0	0	0	0	0	0	0	0	0	0	0	0	0	0	0	0	0	0	0	0	0	0	0	0	0	0	0	0	0
S_087	0	0	0	0	28	0	0	0	0	0	0	4	0	0	0	0	0	0	0	0	0	0	0	0	0	0	0	0	0	0	0	0	0	0	0	0	0	0	0	0	0	0	0	0	0	0	0	0	0
S_088	3	0	0	0	0	0	0	0	0	0	0	18	0	0	0	0	1	0	0	0	0	0	0	0	0	0	0	0	24	0	0	0	0	0	0	0	0	0	0	0	0	0	0	0	0	0	0	0	0
S_089	0	0	0	0	30	0	0	0	0	0	0	0	0	0	0	0	0	0	0	0	0	0	0	0	0	0	0	0	0	0	0	0	0	0	0	0	0	0	0	0	7	0	0	0	0	0	0	0	0
S_090	0	0	614	0	117	0	14	0	0	0	0	0	0	0	0	0	0	0	0	0	0	0	0	0	0	0	0	0	0	0	0	0	0	0	0	0	0	0	0	0	0	0	0	0	0	0	0	0	9
S_091	0	0	0	0	10	0	0	0	0	0	0	72	0	0	0	0	0	0	0	0	0	0	0	0	10	2	0	0	241	0	0	0	0	0	0	0	0	0	0	12	0	0	0	0	0	0	1	0	0
S_092	0	0	0	0	0	0	0	0	0	0	0	7	0	0	0	0	0	0	0	0	0	0	0	0	0	0	0	0	0	0	0	0	0	0	0	0	0	0	0	2	0	0	0	0	0	0	0	0	0
S_093	0	0	45	0	224	0	0	0	0	0	0	432	0	0	0	0	8	0	0	0	3	0	803	0	0	0	0	0	11	0	69	0	0	0	0	0	0	0	0	0	0	0	0	0	0	0	83	0	120
S_094	0	66	323	0	283	0	0	0	0	0	0	0	0	0	0	0	0	0	0	0	0	25	0	0	0	0	0	0	0	0	0	0	0	0	0	0	0	0	0	0	0	0	0	0	0	0	0	0	1
S_095	0	2	12	0	952	0	0	0	0	0	0	0	0	0	23	4	0	0	0	0	0	0	97	0	32	22	0	0	377	0	49	0	0	0	0	0	0	0	0	0	0	0	0	0	0	0	0	0	52
S_096	0	0	0	0	14	0	0	0	0	0	0	102	0	0	362	0	143	0	0	0	0	0	0	0	148	0	0	0	605	28	11	0	0	0	0	0	0	0	0	38	0	0	0	0	0	0	0	0	77
S_097	0	0	0	0	58	0	0	0	0	0	0	0	0	0	0	107	0	0	0	0	0	0	0	0	0	0	0	0	3	0	0	0	0	0	0	0	0	0	0	164	0	0	0	0	0	0	0	0	3
S_098	0	0	97	0	210	0	0	0	0	0	0	0	0	0	0	286	21	78	0	0	0	0	169	0	131	0	0	0	723	8	74	0	0	0	0	0	0	19	0	170	0	0	0	0	0	0	0	0	39
S_099	0	8	6	0	236	0	0	0	0	0	0	60	0	0	3	0	5	0	0	0	0	0	3	0	0	0	0	0	1	0	0	0	0	0	0	0	0	0	0	86	0	0	0	0	0	0	0	0	1
S_100	0	0	31	0	50	0	33	0	0	0	0	11	0	0	0	0	0	0	0	0	126	0	0	0	0	0	0	0	0	0	0	0	0	0	0	0	0	0	0	35	0	12	0	0	0	0	0	0	34
S_101	0	0	194	0	71	0	2	0	0	0	0	56	0	0	0	0	0	0	0	0	0	0	0	0	1	3	0	0	239	0	0	0	0	0	0	0	0	0	0	15	0	0	0	0	0	0	27	0	0
S_102	0	0	0	0	462	0	0	0	0	0	0	0	0	0	0	0	18	0	0	0	0	0	1	0	0	0	0	0	0	6	1	0	0	0	0	0	0	0	2	135	0	0	0	0	0	0	0	0	19
S_103	2	0	88	0	17	0	0	0	0	0	0	90	0	0	0	53	0	0	0	0	0	0	162	0	29	0	0	0	0	0	0	0	0	0	0	0	0	0	1	177	0	0	0	0	0	0	0	0	48
S_104	0	0	2	0	68	0	0	0	0	0	0	0	0	0	0	0	0	0	0	0	0	0	0	0	0	54	0	0	51	0	0	0	0	0	0	0	0	0	0	64	0	0	0	0	0	0	0	0	21
S_105	0	6	99	0	36	0	0	0	0	0	0	163	0	0	0	0	7	0	103	0	0	0	31	0	0	0	0	0	6	0	56	0	0	0	0	0	0	0	0	50	0	0	0	0	0	0	0	0	3
S_106	0	14	0	0	245	0	0	0	0	0	0	0	0	0	0	0	0	0	0	0	0	0	0	0	0	0	0	0	0	0	0	0	0	0	0	0	0	0	1	357	0	0	0	0	0	0	0	0	276
S_107	0	0	82	0	238	0	0	0	0	0	0	36	0	0	0	175	0	0	0	0	0	0	0	0	0	0	0	0	0	0	0	0	0	0	0	0	0	0	0	9	0	0	0	0	0	0	0	0	0
S_108	0	0	58	0	1	0	0	0	0	0	0	17	0	0	0	0	0	0	0	0	0	0	0	0	0	0	0	0	0	0	0	0	0	0	0	0	0	0	0	0	0	0	0	0	0	0	0	0	0
S_109	0	0	0	0	10	0	0	0	0	0	0	2	0	0	0	0	0	0	0	0	0	0	0	0	4	0	0	0	0	0	0	0	0	0	0	29	0	0	0	13	0	0	0	0	0	0	0	0	0
S_110	0	16	39	0	580	0	77	0	0	0	0	112	0	0	0	0	15	0	0	0	0	0	27	0	0	0	0	0	0	0	16	2	0	0	0	0	0	0	3	511	0	0	0	0	0	0	0	0	108
S_111	0	0	90	0	377	0	0	0	0	0	0	84	0	0	0	0	0	0	0	0	0	0	0	0	0	0	0	0	0	0	0	0	0	0	0	0	0	0	0	0	0	0	0	0	0	0	0	0	6
S_112	0	0	0	0	9	0	0	0	0	0	0	0	0	0	0	0	0	0	0	0	0	0	0	0	0	0	0	0	0	0	0	0	0	0	0	0	0	0	0	0	0	0	0	0	0	0	0	0	0
S_113	0	0	120	0	119	0	0	0	0	0	0	287	0	0	437	0	22	0	0	0	0	0	955	0	2138	0	0	0	1	0	19	0	0	0	0	0	0	0	0	46	0	0	0	0	0	0	0	0	83
S_114	0	10	76	0	71	0	0	0	0	0	0	285	0	0	0	0	0	0	0	0	0	0	0	0	111	115	0	0	379	0	8	0	0	0	0	0	0	0	0	284	0	0	0	0	0	0	0	0	9
S_115	0	0	60	0	10	0	0	0	0	0	0	72	0	0	0	0	5	0	0	0	0	0	154	0	0	0	5	0	0	0	0	0	0	0	0	0	0	0	0	581	0	0	0	0	0	0	0	0	0
S_116	0	6	549	0	37	0	0	0	0	0	0	397	0	0	129	97	15	0	0	0	0	0	10	35	433	0	0	0	244	197	137	50	0	0	0	0	0	0	5	6295	25	0	34	0	0	0	0	0	55
S_117	0	0	139	0	44	0	0	0	0	0	0	15	0	0	0	0	0	0	0	0	0	0	8	0	0	0	0	0	0	0	0	0	0	0	0	0	0	0	0	87	0	0	0	0	0	0	0	0	2
S_118	0	185	1	0	0	0	0	0	0	0	0	202	0	0	0	0	0	0	0	0	0	0	19	0	0	0	0	0	0	0	0	0	0	0	0	0	0	0	0	0	0	0	0	0	0	0	0	0	2
S_119	0	0	4	0	3	0	0	0	0	0	0	30	0	0	0	0	0	0	0	0	0	0	0	0	0	0	0	0	0	0	0	0	0	0	0	0	0	0	0	36	0	0	0	0	0	0	0	0	38
S_120	0	6	5	0	4	0	0	0	0	0	0	0	0	0	1	0	0	0	0	0	0	0	3	0	0	0	0	0	0	0	0	0	0	0	0	0	0	0	0	0	0	0	0	0	0	0	0	0	0
S_121	0	0	0	0	17	0	0	0	0	0	0	57	0	0	0	11	0	0	0	0	0	0	0	0	0	0	0	0	0	0	0	0	0	0	0	0	0	0	1	387	0	0	0	0	0	0	0	0	26
S_122	0	10	164	0	502	0	0	0	0	0	0	191	0	0	0	38	0	0	0	0	15	0	72	0	0	29	0	0	0	0	0	0	0	0	0	0	0	0	1	790	0	0	0	0	0	0	0	0	272
S_123	0	7	7	0	8	0	0	0	0	0	0	129	0	0	0	0	0	0	0	0	0	0	0	0	0	0	0	0	0	0	0	0	0	0	0	0	0	0	0	2	0	0	0	0	0	0	0	0	3
S_124	0	0	107	0	565	0	0	0	0	0	0	85	0	0	0	0	0	0	0	0	0	0	0	0	0	0	0	0	0	0	0	0	0	0	0	0	0	0	0	7	0	0	0	0	0	0	0	0	0
S_125	0	104	104	20	114	0	0	0	0	0	0	29	0	0	0	0	18	0	0	44	0	98	345	0	102	0	67	0	65	0	0	0	13	3	31	0	0	0	1	577	0	0	0	0	0	0	0	0	4
S_126	0	0	0	0	347	0	0	0	0	0	0	79	0	0	0	0	0	0	0	0	0	0	0	0	0	0	0	0	0	0	0	0	0	0	0	0	0	0	0	0	0	0	0	0	0	0	0	0	0
S_127	0	76	92	0	70	0	0	0	0	0	0	1	0	0	38	2	0	0	0	0	103	0	729	0	6	40	0	0	0	0	0	0	0	0	0	0	0	0	3	616	0	0	0	0	0	0	0	0	34
S_128	0	14	21	0	270	0	0	0	0	0	0	58	0	124	0	608	0	0	0	0	0	0	0	0	178	0	0	0	82	0	0	0	1	0	0	0	0	0	2	29	0	0	0	0	0	0	0	0	1
S_129	0	0	17	0	22	0	0	0	0	0	0	29	0	0	0	0	0	0	0	0	0	0	352	0	172	0	0	0	1	0	0	0	0	0	0	0	0	0	0	146	0	0	0	0	0	0	0	0	0
S_130	0	84	154	0	72	0	0	0	0	0	0	10	0	0	0	0	0	0	0	0	0	0	0	5	57	0	0	0	2	0	0	0	0	0	0	0	0	0	0	97	0	0	0	0	0	0	213	0	27
S_131	0	0	0	0	2	0	0	0	0	0	0	17	0	0	0	0	0	0	0	0	0	0	0	0	0	0	0	0	16	0	0	0	0	0	0	0	0	0	0	0	0	0	0	0	15	0	0	0	4
S_132	0	0	113	0	112	0	0	0	0	0	0	145	0	0	0	0	56	0	0	0	0	0	111	0	0	0	0	0	112	0	0	0	0	0	0	0	0	0	0	34	0	0	0	0	0	0	0	0	71
S_133	0	2	111	0	38	0	0	0	0	0	0	51	0	0	0	0	0	0	0	0	0	0	28	0	0	0	0	0	0	0	1	0	0	0	0	0	0	0	0	0	0	0	0	0	0	0	0	0	24
S_134	0	0	0	1	14	0	0	0	0	0	0	0	0	0	0	0	0	0	0	0	0	0	53	0	0	0	0	0	0	0	0	0	0	0	0	0	0	0	0	1	0	0	0	0	0	0	0	0	4
S_135	0	0	67	0	6	0	0	0	0	0	0	3	0	0	0	0	0	0	0	0	0	0	0	0	0	0	0	0	0	0	1	0	0	0	0	0	0	0	0	24	0	0	344	0	0	0	0	0	113
[truncated: 94 more columns]
