# Supplementary material for: Leaf-associated microbiomes of grafted tomato plants
Source: Sci Rep. 2019 Feb 11;9:1787. doi: 10.1038/s41598-018-38344-2 (PMC6370777; doi:10.1038/s41598-018-38344-2)
Supplement: Supplementary file 5 — Supplementary Data 4 [file 41598_2018_38344_MOESM5_ESM.zip]

Archive with 8 entries (5 files):
- Data_S4/
- Data_S4/Sample.x.OTU.Rarefied.16S.txt
- __MACOSX/
- __MACOSX/Data_S4/
- __MACOSX/Data_S4/._Sample.x.OTU.Rarefied.16S.txt
- Data_S4/Sample.x.OTU.Rarefied.ITS.txt
- __MACOSX/Data_S4/._Sample.x.OTU.Rarefied.ITS.txt
- __MACOSX/._Data_S4
