# Supplementary material for: Leaf-associated microbiomes of grafted tomato plants
Source: Sci Rep. 2019 Feb 11;9:1787. doi: 10.1038/s41598-018-38344-2 (PMC6370777; doi:10.1038/s41598-018-38344-2)
Supplement: Supplementary file 5 — Supplementary Data 4 [file 41598_2018_38344_MOESM5_ESM.zip › Data_S4/Sample.x.OTU.Rarefied.16S.txt]

sample.filt	Variety	Replicate	X2103.9207.4417__B_039	X1101.19538.9193__B_118	X1104.22724.11848__B_090	X1101.19941.10686__B_095	X1101.12946.14652__B_007	X1101.10158.22523__B_110	X1103.13059.13308__B_006	X1101.14548.21327__B_035	X1101.17701.8760__B_014	X1101.8909.21769__B_025	X1102.15751.19805__B_030	X1101.10885.25670__B_024	X1101.13324.18964__B_128	X1101.10781.14140__B_113	X1101.11011.8104__B_128	X1101.11572.28322__B_044	X1101.12148.17101__B_098	X1102.16003.10768__B_105	X1104.9653.15438__B_125	X2103.14979.25995__B_100	X1101.10537.21079__B_125	X1101.12458.12176__B_113	X1101.12495.5050__B_024	X1101.24538.11768__B_113	X1102.22379.17372__B_114	X1102.28635.19716__B_125	X2102.9031.4131__B_098	X1101.17434.3052__B_116	X1101.12734.13193__B_116	X2103.8829.22060__B_125	X1101.12561.10363__B_046	X1101.19622.6127__B_125	X1101.18852.24958__B_109	X1103.14065.14921__B_005	X2104.26779.21203__B_116	X1104.20407.18330__B_116	X1102.12966.27313__B_100	X1102.21410.5068__B_135	X2102.13817.7237__B_026	X2104.10417.18676__B_049	X1101.13450.18774__B_130	X1101.16176.23311__B_039	X2101.4516.18534__B_064	X1102.15167.4338__B_135	X1102.11424.12890__B_070	X2104.18272.12027__B_057	X1101.14413.14986__B_034
S_001	Momotaro.Haruka	REP_01	0	0	0	0	0	0	0	0	0	0	0	0	0	0	0	0	0	0	0	0	0	0	0	0	0	0	0	0	0	0	0	0	0	0	0	0	0	0	0	0	0	0	0	0	0	0	0
S_002	Triper	REP_01	0	0	0	10	0	0	0	0	0	0	8	0	0	0	0	5	0	0	0	0	0	0	0	4	0	0	0	0	0	0	0	0	0	0	38	0	0	0	0	0	0	0	0	0	0	0	0
S_003	Ganbarune	REP_01	0	0	44	2	0	0	0	0	0	0	1	0	0	0	0	22	0	0	0	0	0	0	0	0	0	0	0	0	0	0	0	0	0	0	28	0	0	0	0	0	0	0	3	0	0	0	0
S_004	M82	REP_01	0	0	0	0	0	0	0	0	0	0	43	0	0	0	0	0	0	0	0	0	0	0	0	0	0	0	0	0	0	0	0	0	0	0	0	0	0	0	0	0	0	0	2	0	0	0	0
S_005	Micro.Tom	REP_01	0	0	4	36	0	0	0	0	0	0	0	0	0	0	0	0	0	0	0	0	0	12	0	0	0	0	31	0	0	0	0	0	0	3	0	0	0	0	0	0	0	0	0	0	0	0	0
S_006	Chibikko	REP_01	0	0	22	25	0	0	5	0	0	0	9	0	0	0	0	0	0	0	0	0	0	0	0	0	0	0	0	3	0	0	0	0	0	0	11	0	0	0	0	0	0	0	24	0	0	0	0
S_007	Spike	REP_01	0	0	0	13	15	0	0	0	0	0	1	0	0	0	0	0	0	0	0	0	0	0	0	0	0	0	0	0	0	0	0	0	0	0	0	0	0	0	0	0	0	0	8	0	0	0	0
S_008	Regina	REP_01	0	0	13	1	0	26	0	0	0	0	6	0	0	0	0	0	0	0	0	0	0	0	0	0	0	0	0	0	0	0	0	0	0	0	0	0	0	0	0	0	0	0	0	0	0	0	0
S_009	No.Grafting	REP_01	0	0	0	89	0	0	0	0	0	0	10	0	0	0	0	0	0	0	0	0	0	0	0	0	0	0	0	0	0	0	0	0	0	0	13	0	0	0	0	0	0	0	0	0	0	0	0
S_011	Spike	REP_02	0	0	0	3	0	0	0	0	0	0	0	0	0	0	0	0	0	0	0	0	0	0	0	0	0	0	0	0	0	0	0	0	0	0	0	0	0	0	0	0	0	0	0	0	0	0	0
S_012	Regina	REP_02	0	0	9	12	0	0	0	0	0	0	5	0	0	1	0	0	0	0	0	0	0	0	0	0	0	0	0	0	0	0	0	0	0	0	0	0	0	0	0	0	0	0	0	0	0	0	0
S_013	Triper	REP_02	0	0	0	0	0	0	0	0	0	0	1	0	0	0	0	0	0	0	0	0	0	0	0	0	0	0	0	0	0	0	0	0	0	0	0	0	0	0	0	0	0	0	2	0	0	0	0
S_014	Ganbarune	REP_02	0	0	0	9	0	0	0	0	3	0	19	0	0	0	0	3	0	0	0	0	0	0	0	0	0	0	0	0	0	0	0	0	0	0	0	0	0	0	0	0	0	0	6	0	0	0	0
S_015	Momotaro.Haruka	REP_02	0	0	0	1	0	0	0	0	0	0	2	0	0	0	0	0	0	0	0	0	0	0	0	0	0	0	13	0	0	0	0	0	0	0	0	0	0	0	0	0	0	0	40	0	0	0	0
S_016	No.Grafting	REP_02	0	0	0	4	0	0	0	0	0	0	0	0	0	0	0	0	0	0	0	0	0	0	0	0	0	0	0	0	0	0	0	0	0	0	140	0	0	0	0	0	0	0	0	0	0	0	0
S_017	Chibikko	REP_02	0	5	32	5	0	0	0	0	0	0	4	0	0	0	0	0	0	0	0	0	0	0	0	0	0	0	0	0	0	0	0	0	0	0	1	0	0	0	0	0	0	0	32	0	0	0	0
S_018	M82	REP_02	0	0	6	0	0	0	0	0	0	0	9	0	0	0	0	0	0	0	0	0	0	0	0	0	0	0	0	0	0	0	0	0	0	0	121	0	0	0	0	0	0	0	0	0	0	0	0
S_019	Spike	REP_03	0	0	3	0	0	0	0	0	0	0	49	0	0	0	0	0	0	0	0	0	0	0	0	0	0	0	0	0	0	0	0	0	0	0	0	0	0	0	0	0	0	0	0	0	0	0	0
S_020	Triper	REP_03	0	0	8	7	0	0	0	0	0	0	7	0	0	0	0	0	0	0	0	0	0	0	0	0	0	0	92	0	0	0	0	0	0	0	14	0	0	0	0	0	0	0	0	0	0	0	0
S_021	Micro.Tom	REP_03	0	0	12	1	0	0	0	0	0	0	5	0	0	0	0	0	0	0	0	0	0	0	0	0	0	0	0	0	0	0	0	0	0	0	4	0	0	0	0	0	0	0	0	0	0	0	0
S_022	Chibikko	REP_03	0	0	0	0	0	0	0	0	0	0	7	0	0	0	0	0	0	0	0	0	0	0	0	0	0	0	0	0	0	0	0	0	0	0	92	0	0	0	0	0	0	0	0	0	0	0	0
S_023	Regina	REP_03	0	0	6	12	0	0	0	0	0	0	36	0	0	0	9	0	0	0	0	0	0	0	0	2	3	0	0	0	0	0	0	0	0	0	3	0	0	0	0	0	0	0	2	0	0	0	0
S_024	Ganbarune	REP_03	0	0	17	0	0	0	0	0	0	0	26	6	0	0	0	0	0	0	0	0	0	22	12	1	0	0	16	0	0	0	0	0	0	0	18	0	0	0	0	0	0	0	0	0	0	0	0
S_025	Momotaro.Haruka	REP_03	0	0	20	115	0	0	0	0	0	9	0	0	0	0	0	0	0	0	0	0	0	0	0	0	0	0	0	0	0	0	0	0	0	0	19	0	0	0	0	0	0	0	1	0	0	0	0
S_026	M82	REP_03	0	8	10	0	0	0	0	0	0	0	0	0	0	0	0	0	0	0	0	0	0	0	0	0	0	0	16	0	0	0	0	0	0	0	0	0	0	0	4	0	0	0	0	0	0	0	0
S_027	No.Grafting	REP_03	0	0	20	16	0	0	0	0	0	0	1	0	0	0	0	0	0	0	0	0	0	1	0	0	0	0	0	0	0	0	0	0	0	0	40	0	0	0	0	0	0	0	15	0	0	0	0
S_028	Spike	REP_04	0	0	0	64	0	0	0	0	0	0	0	0	0	0	0	0	0	0	0	0	0	0	0	0	0	0	0	0	0	0	0	0	0	0	0	0	0	0	0	0	0	0	0	0	0	0	0
S_029	Ganbarune	REP_04	0	0	5	0	0	0	0	0	0	0	4	0	0	0	0	0	0	0	0	0	0	0	0	0	0	0	0	0	0	0	0	0	0	0	0	0	0	0	0	0	0	0	15	0	0	0	0
S_030	Momotaro.Haruka	REP_04	0	0	0	0	0	0	0	0	0	0	121	0	0	0	0	0	0	0	0	0	0	0	0	0	0	0	0	0	0	0	0	0	0	0	0	0	0	0	0	0	0	0	0	0	0	0	0
S_031	No.Grafting	REP_04	0	0	2	53	0	0	0	0	0	0	13	0	0	1	0	2	0	0	0	3	0	0	0	0	0	0	0	0	0	0	0	0	0	0	57	0	0	0	0	0	0	0	3	0	0	0	0
S_032	Triper	REP_04	0	5	3	1	0	0	0	0	0	0	30	0	0	0	0	0	0	0	0	0	0	0	0	0	0	0	29	0	18	0	0	0	0	0	0	0	0	0	0	0	0	0	3	0	0	0	0
S_033	M82	REP_04	0	0	2	0	0	0	0	0	0	0	0	0	0	0	0	0	0	0	0	0	0	0	0	0	0	0	25	0	8	0	0	0	0	0	0	0	0	0	0	0	0	0	153	0	0	0	0
S_034	Regina	REP_04	0	0	0	0	0	0	0	0	0	0	0	0	0	0	0	0	0	0	0	0	0	0	0	0	0	0	0	0	0	0	0	0	0	0	12	0	0	0	0	0	0	0	0	0	0	0	48
S_035	Micro.Tom	REP_04	0	0	4	10	0	0	0	11	0	0	3	0	0	0	0	0	0	0	0	0	0	0	0	0	0	0	0	0	0	0	0	0	0	0	2	0	0	0	0	0	0	0	0	0	0	0	0
S_037	Ganbarune	REP_05	0	0	0	0	0	0	0	0	0	0	0	0	0	0	0	0	0	0	0	0	0	0	0	0	0	0	0	0	0	0	0	0	0	0	0	0	0	0	0	0	0	0	0	0	0	0	0
S_038	Chibikko	REP_05	0	0	0	0	0	0	0	0	0	0	0	0	0	0	0	0	0	0	0	0	0	0	0	0	0	0	0	0	0	0	0	0	0	0	0	0	0	0	0	0	0	0	0	0	0	0	0
S_039	No.Grafting	REP_05	1	0	15	0	0	0	0	0	0	0	3	0	0	0	0	0	0	0	0	0	0	4	0	0	0	0	0	0	0	0	0	0	0	0	18	0	0	0	0	0	0	20	5	2	0	0	0
S_040	Micro.Tom	REP_05	0	0	0	0	0	0	0	0	0	0	34	0	0	0	21	0	0	0	0	0	0	0	0	0	0	0	0	0	0	0	0	0	0	0	0	0	0	0	0	0	0	0	0	2	0	0	0
S_041	M82	REP_05	0	0	0	117	0	0	0	0	0	0	0	0	0	0	0	0	0	0	0	0	0	0	0	0	0	0	0	0	0	0	0	0	0	0	0	0	0	0	0	0	0	0	0	0	0	0	0
S_042	Regina	REP_05	0	0	89	2	0	0	0	0	0	0	6	0	0	0	0	0	0	0	0	0	0	0	0	0	0	0	0	0	0	0	0	0	0	0	92	0	0	0	0	0	0	0	1	0	0	0	0
S_043	Triper	REP_05	0	0	0	2	0	0	0	0	0	0	0	0	0	0	0	0	0	0	0	0	0	0	0	0	0	0	0	0	0	0	0	0	0	0	0	0	0	0	0	0	0	0	0	0	0	0	0
S_044	Momotaro.Haruka	REP_05	0	0	0	0	0	0	0	0	0	0	0	0	0	0	0	20	0	0	0	0	0	0	0	0	0	0	0	0	0	0	0	0	0	0	0	0	0	0	0	0	0	0	0	0	0	0	0
S_045	Spike	REP_05	0	0	0	1	0	0	0	0	0	0	0	0	0	0	0	0	0	0	0	0	0	0	0	0	0	0	0	0	0	0	0	0	0	0	0	0	0	0	0	0	0	0	0	0	0	0	1
S_046	Regina	REP_06	0	0	0	0	0	0	0	0	0	0	8	0	0	0	0	0	0	0	0	0	0	0	0	0	0	0	0	0	0	0	111	0	0	0	0	0	0	0	0	0	0	0	0	0	0	0	0
S_047	Ganbarune	REP_06	0	0	0	1	0	0	0	0	0	0	8	0	0	0	10	0	0	0	0	0	0	5	0	0	0	0	0	0	0	0	0	0	0	0	0	0	0	0	0	0	0	0	0	0	0	0	0
S_048	Triper	REP_06	0	0	0	0	0	0	0	0	0	0	0	0	0	0	0	0	0	0	0	0	0	0	0	0	0	0	0	0	0	0	0	0	0	0	0	0	0	0	0	0	0	0	0	0	0	0	0
S_049	M82	REP_06	0	0	80	0	0	0	0	0	0	0	3	0	0	0	0	0	0	0	0	0	0	0	0	0	0	0	2	0	0	0	0	0	0	0	0	0	0	0	0	5	0	0	5	0	0	0	0
S_050	No.Grafting	REP_06	0	0	26	0	0	0	0	0	0	0	0	0	0	0	0	0	0	0	0	0	0	0	0	0	0	0	0	0	0	0	0	0	0	0	0	0	0	0	0	0	0	0	0	0	0	0	0
S_051	Momotaro.Haruka	REP_06	0	0	0	2	0	0	0	0	0	0	0	0	0	0	0	0	0	0	0	0	0	0	0	0	0	0	0	0	0	0	0	0	0	0	0	0	0	0	0	0	0	0	0	0	0	0	0
S_052	Chibikko	REP_06	0	0	0	0	0	0	0	0	0	0	0	0	0	0	0	113	0	0	0	0	0	0	0	0	0	0	93	0	0	0	0	0	0	0	32	0	0	0	0	0	0	0	0	0	0	0	0
S_053	Micro.Tom	REP_06	0	0	0	14	0	0	0	0	0	0	6	0	0	0	0	17	0	0	0	0	0	4	0	6	0	0	0	0	0	0	0	0	0	0	0	0	0	0	0	0	0	0	0	0	0	0	0
S_054	Spike	REP_06	0	0	5	17	0	0	0	0	0	0	129	0	0	0	0	3	0	0	0	0	0	3	0	0	0	0	0	0	0	0	0	0	0	0	0	0	0	0	0	0	0	0	0	0	0	0	0
S_055	Spike	REP_07	0	0	0	15	0	0	0	0	0	0	18	0	0	0	0	0	0	0	0	0	0	0	0	0	0	0	3	0	0	0	0	0	0	0	49	0	0	0	0	0	0	0	3	0	0	0	0
S_056	Triper	REP_07	0	0	17	143	0	0	0	0	0	0	0	0	0	0	0	0	0	0	0	0	0	0	0	1	0	0	0	0	0	0	0	0	0	0	0	0	0	0	0	0	0	0	0	0	0	0	0
S_057	Momotaro.Haruka	REP_07	0	0	0	0	0	0	0	0	0	0	0	0	0	0	0	0	0	0	0	0	0	0	0	0	0	0	0	0	0	0	0	0	0	0	0	0	0	0	0	0	0	0	11	0	0	35	0
S_059	No.Grafting	REP_07	0	0	0	0	0	0	0	0	0	0	0	0	0	0	0	0	0	0	0	0	0	0	0	0	0	0	0	0	0	0	0	0	0	0	0	0	0	0	0	0	0	0	0	1	0	0	0
S_060	Ganbarune	REP_07	0	0	0	11	0	0	0	0	0	0	0	0	0	0	0	0	0	0	0	0	0	18	0	0	0	0	0	0	0	0	0	0	0	0	0	0	0	0	0	0	0	0	0	0	0	0	0
S_061	Micro.Tom	REP_07	0	0	0	1	0	0	0	0	0	0	0	0	0	0	0	0	0	0	0	0	0	0	0	0	0	0	0	0	0	0	0	0	0	0	0	0	0	0	0	0	0	0	0	0	0	0	0
S_062	M82	REP_07	0	0	0	0	0	0	0	0	0	0	0	0	0	0	0	0	0	0	0	0	0	0	0	0	0	0	0	0	0	0	0	0	0	0	0	0	0	0	0	0	0	0	0	0	0	0	0
S_063	Chibikko	REP_07	0	0	0	22	0	0	0	0	0	0	0	0	0	0	0	0	0	0	0	0	0	36	0	0	0	0	0	0	0	0	0	0	0	0	0	0	0	0	0	0	0	0	0	0	0	0	0
S_064	Spike	REP_08	0	0	0	47	0	0	0	0	0	0	0	0	0	0	0	0	0	0	0	0	0	0	0	0	0	0	0	0	0	0	0	0	0	0	0	0	0	0	0	0	0	0	143	0	0	0	0
S_065	Chibikko	REP_08	0	2	14	0	0	0	0	0	0	0	5	0	0	14	0	5	0	0	0	0	0	23	0	0	0	0	0	0	0	0	0	0	0	0	13	0	0	0	0	0	0	0	0	0	0	0	0
S_066	M82	REP_08	0	0	0	62	0	1	0	0	0	0	28	0	0	0	0	3	0	0	0	0	0	22	0	0	0	0	0	0	0	0	0	0	0	0	2	0	0	0	0	0	0	0	0	0	0	0	4
S_067	Micro.Tom	REP_08	0	0	0	2	0	0	0	0	0	0	0	0	0	0	0	0	0	0	0	0	0	0	0	0	0	0	0	0	0	0	0	0	0	0	0	0	0	0	0	0	0	0	0	0	0	0	0
S_068	Regina	REP_08	0	0	0	190	0	0	0	0	0	0	0	0	0	0	0	0	0	0	0	0	0	33	0	0	0	0	0	0	0	0	0	0	0	0	0	0	0	0	0	0	0	0	1	0	0	0	0
S_071	Momotaro.Haruka	REP_08	0	0	30	0	0	0	0	0	0	0	0	0	0	0	0	0	0	0	0	0	0	0	0	0	0	0	0	0	0	0	0	0	0	0	0	4	0	0	0	0	0	0	19	0	0	0	0
S_073	Ganbarune	REP_09	0	0	4	0	0	0	0	0	0	0	0	0	0	0	0	0	0	0	0	0	0	0	0	0	0	0	0	0	0	0	0	0	0	0	0	0	0	0	0	0	0	0	0	0	0	0	0
S_074	No.Grafting	REP_09	0	0	0	0	0	0	0	0	0	0	0	0	0	0	0	1	0	0	0	0	0	13	0	0	0	0	0	0	0	0	0	0	0	0	1	0	0	0	0	0	0	0	1	0	0	0	0
S_076	Chibikko	REP_09	0	0	0	0	0	0	0	0	0	0	0	0	0	0	0	0	0	0	0	0	0	0	0	0	0	0	0	0	0	0	0	0	0	0	0	0	0	0	0	0	0	0	0	0	0	0	0
S_077	Momotaro.Haruka	REP_09	0	0	0	0	0	0	0	0	0	0	0	0	0	0	0	0	0	0	0	0	0	0	0	0	0	0	0	0	0	0	0	0	0	0	0	0	0	0	0	0	0	0	0	0	0	0	0
S_078	Micro.Tom	REP_09	0	0	0	0	0	0	0	0	0	0	0	0	0	0	0	0	0	0	0	0	0	0	0	0	0	0	0	0	0	0	0	0	0	0	0	0	0	0	0	0	0	0	0	0	0	0	0
S_079	Triper	REP_09	0	0	0	6	0	0	0	0	0	0	4	0	0	0	0	0	0	0	0	0	0	2	0	0	0	0	0	0	0	0	0	0	0	0	2	0	0	0	0	0	0	0	0	0	0	0	0
S_081	Regina	REP_09	0	0	0	7	0	0	0	0	0	0	1	0	0	0	0	7	0	0	0	0	0	0	0	0	0	0	0	0	0	0	0	0	0	0	0	0	0	0	0	0	0	0	0	0	0	0	0
S_082	No.Grafting	REP_10	0	0	0	1	0	0	0	0	0	0	0	0	0	0	0	0	0	0	0	0	0	0	0	0	0	0	0	0	0	0	0	0	0	0	0	0	0	0	0	0	0	0	0	0	0	0	0
S_083	Chibikko	REP_10	0	1	0	57	0	0	0	0	0	0	0	0	0	0	0	0	0	0	0	0	0	0	0	2	3	0	0	0	0	0	0	0	0	0	0	0	0	0	0	0	0	0	9	2	0	0	0
S_084	Regina	REP_10	0	0	4	6	0	0	0	0	0	0	0	0	0	0	0	0	0	0	0	0	0	0	0	0	0	0	0	0	0	0	0	0	0	0	0	0	0	0	0	0	0	0	0	0	0	0	0
S_086	M82	REP_10	0	0	0	0	0	0	0	0	0	0	0	0	0	0	0	0	0	0	0	0	0	0	0	0	0	0	0	0	0	0	0	0	0	0	0	0	0	0	0	0	0	0	0	0	0	0	0
S_087	Ganbarune	REP_10	0	0	0	25	0	0	0	0	0	0	3	0	0	0	0	0	0	0	0	0	0	0	0	0	0	0	0	0	0	0	0	0	0	0	0	0	0	0	0	0	0	0	0	0	0	0	0
S_088	Spike	REP_10	1	0	0	0	0	0	0	0	0	0	11	0	0	0	0	0	0	0	0	0	0	0	0	0	0	0	6	0	0	0	0	0	0	0	0	0	0	0	0	0	0	0	0	0	0	0	0
S_089	Triper	REP_10	0	0	0	4	0	0	0	0	0	0	0	0	0	0	0	0	0	0	0	0	0	0	0	0	0	0	0	0	0	0	0	0	0	0	0	2	0	0	0	0	0	0	0	0	4	0	0
S_090	Momotaro.Haruka	REP_10	0	0	82	12	0	2	0	0	0	0	0	0	0	0	0	0	0	0	0	0	0	0	0	0	0	0	0	0	0	0	0	0	0	0	0	0	0	0	0	0	0	0	0	0	0	0	0
S_091	Triper	REP_11	0	0	0	0	0	0	0	0	0	0	7	0	0	0	0	0	0	0	0	0	0	0	0	0	0	0	18	0	0	0	0	0	0	0	1	0	0	0	0	0	0	0	0	7	0	0	0
S_092	Chibikko	REP_11	0	0	0	0	0	0	0	0	0	0	1	0	0	0	0	0	0	0	0	0	0	0	0	0	0	0	0	0	0	0	0	0	0	0	0	0	0	0	0	0	0	0	0	0	0	0	8
S_093	Spike	REP_11	0	0	3	6	0	0	0	0	0	0	16	0	0	0	0	0	0	0	0	0	0	27	0	0	0	0	0	0	3	0	0	0	0	0	0	0	0	0	0	0	5	0	6	0	0	0	0
S_094	Ganbarune	REP_11	0	8	28	30	0	0	0	0	0	0	0	0	0	0	0	0	0	0	0	0	7	0	0	0	0	0	0	0	0	0	0	0	0	0	0	0	0	0	0	0	0	0	0	0	0	0	0
S_095	Momotaro.Haruka	REP_11	0	0	1	40	0	0	0	0	0	0	0	0	0	1	0	0	0	0	0	0	0	7	0	2	0	0	26	0	1	0	0	0	0	0	0	0	0	0	0	0	0	0	5	0	0	0	0
S_096	Micro.Tom	REP_11	0	0	0	0	0	0	0	0	0	0	2	0	0	29	0	6	0	0	0	0	0	0	0	13	0	0	34	1	1	0	0	0	0	0	6	0	0	0	0	0	0	0	7	0	0	0	0
S_097	No.Grafting	REP_11	0	0	0	1	0	0	0	0	0	0	0	0	0	0	2	0	0	0	0	0	0	0	0	0	0	0	0	0	0	0	0	0	0	0	11	0	0	0	0	0	0	0	0	0	0	0	0
S_098	Regina	REP_11	0	0	3	8	0	0	0	0	0	0	0	0	0	0	10	2	5	0	0	0	0	6	0	1	0	0	35	0	5	0	0	0	0	0	5	0	0	0	0	0	0	0	2	4	0	0	0
S_099	M82	REP_11	0	1	0	25	0	0	0	0	0	0	8	0	0	0	0	0	0	0	0	0	0	0	0	0	0	0	0	0	0	0	0	0	0	0	3	0	0	0	0	0	0	0	0	9	0	0	0
S_100	Regina	REP_12	0	0	8	7	0	6	0	0	0	0	1	0	0	0	0	0	0	0	0	25	0	0	0	0	0	0	0	0	0	0	0	0	0	0	2	0	2	0	0	0	0	0	6	2	0	0	9
S_101	Momotaro.Haruka	REP_12	0	0	12	4	0	0	0	0	0	0	5	0	0	0	0	0	0	0	0	0	0	0	0	0	0	0	17	0	0	0	0	0	0	0	1	0	0	0	0	0	0	0	0	0	0	0	0
S_102	Spike	REP_12	0	0	0	21	0	0	0	0	0	0	0	0	0	0	0	0	0	0	0	0	0	0	0	0	0	0	0	0	0	0	0	0	0	0	5	0	0	0	0	0	0	0	0	0	0	0	1
S_103	Ganbarune	REP_12	0	0	4	0	0	0	0	0	0	0	8	0	0	0	1	0	0	0	0	0	0	7	0	3	0	0	0	0	0	0	0	0	0	0	6	0	0	0	0	0	0	0	3	0	0	0	0
S_104	M82	REP_12	0	0	0	4	0	0	0	0	0	0	0	0	0	0	0	0	0	0	0	0	0	0	0	0	4	0	6	0	0	0	0	0	0	0	9	0	0	0	0	0	0	0	1	0	0	0	0
S_105	No.Grafting	REP_12	0	0	4	2	0	0	0	0	0	0	5	0	0	0	0	0	0	8	0	0	0	1	0	0	0	0	0	0	2	0	0	0	0	0	1	0	0	0	0	0	0	0	0	0	0	0	0
S_106	Micro.Tom	REP_12	0	1	0	16	0	0	0	0	0	0	0	0	0	0	0	0	0	0	0	0	0	0	0	0	0	0	0	0	0	0	0	0	0	0	38	0	0	0	0	0	0	0	31	0	0	0	0
S_107	Chibikko	REP_12	0	0	6	20	0	0	0	0	0	0	5	0	0	0	21	0	0	0	0	0	0	0	0	0	0	0	0	0	0	0	0	0	0	0	0	0	0	0	0	0	0	0	0	0	0	0	0
S_108	Triper	REP_12	0	0	16	0	0	0	0	0	0	0	5	0	0	0	0	0	0	0	0	0	0	0	0	0	0	0	0	0	0	0	0	0	0	0	0	0	0	0	0	0	0	0	0	0	0	0	0
S_109	Micro.Tom	REP_13	0	0	0	1	0	0	0	0	0	0	0	0	0	0	0	0	0	0	0	0	0	0	0	1	0	0	0	0	0	0	0	0	4	0	5	0	0	0	0	0	0	0	0	0	0	0	0
S_110	Regina	REP_13	0	1	1	25	0	0	0	0	0	0	6	0	0	0	0	1	0	0	0	0	0	0	0	0	0	0	0	0	2	0	0	0	0	0	22	0	0	0	0	0	0	0	11	0	0	0	0
S_111	Ganbarune	REP_13	0	0	11	29	0	0	0	0	0	0	11	0	0	0	0	0	0	0	0	0	0	0	0	0	0	0	0	0	0	0	0	0	0	0	0	0	0	0	0	0	0	0	0	1	0	0	0
S_112	M82	REP_13	0	0	0	0	0	0	0	0	0	0	0	0	0	0	0	0	0	0	0	0	0	0	0	0	0	0	0	0	0	0	0	0	0	0	0	0	0	0	0	0	0	0	0	0	0	0	0
S_113	Spike	REP_13	0	0	3	4	0	0	0	0	0	0	9	0	0	14	0	1	0	0	0	0	0	33	0	74	0	0	0	0	0	0	0	0	0	0	3	0	0	0	0	0	0	0	5	0	0	0	0
S_114	Triper	REP_13	0	0	5	4	0	0	0	0	0	0	19	0	0	0	0	0	0	0	0	0	0	0	0	2	7	0	19	0	0	0	0	0	0	0	22	0	0	0	0	0	0	0	0	0	0	0	0
S_115	Momotaro.Haruka	REP_13	0	0	8	0	0	0	0	0	0	0	5	0	0	0	0	0	0	0	0	0	0	10	0	0	0	0	0	0	0	0	0	0	0	0	30	0	0	0	0	0	0	0	0	0	0	0	9
S_116	No.Grafting	REP_13	0	0	8	1	0	0	0	0	0	0	8	0	0	0	1	0	0	0	0	0	0	0	2	7	0	0	3	4	4	0	0	0	0	0	115	0	0	0	0	0	0	0	2	0	0	0	0
S_117	Chibikko	REP_13	0	0	14	4	0	0	0	0	0	0	3	0	0	0	0	0	0	0	0	0	0	1	0	0	0	0	0	0	0	0	0	0	0	0	8	0	0	0	0	0	0	0	0	0	0	0	0
S_118	M82	REP_14	0	9	0	0	0	0	0	0	0	0	9	0	0	0	0	0	0	0	0	0	0	1	0	0	0	0	0	0	0	0	0	0	0	0	0	0	0	0	0	0	0	0	0	0	0	0	0
S_119	Regina	REP_14	0	0	1	0	0	0	0	0	0	0	3	0	0	0	0	0	0	0	0	0	0	0	0	0	0	0	0	0	0	0	0	0	0	0	13	0	0	0	0	0	0	0	10	0	0	0	0
S_120	Chibikko	REP_14	0	2	1	1	0	0	0	0	0	0	0	0	0	0	0	0	0	0	0	0	0	1	0	0	0	0	0	0	0	0	0	0	0	0	0	0	0	0	0	0	0	0	0	0	0	0	0
S_121	Momotaro.Haruka	REP_14	0	0	0	1	0	0	0	0	0	0	5	0	0	0	1	0	0	0	0	0	0	0	0	0	0	0	0	0	0	0	0	0	0	0	25	0	0	0	0	0	0	0	2	0	0	0	0
S_122	No.Grafting	REP_14	0	0	7	16	0	0	0	0	0	0	7	0	0	0	1	0	0	0	0	1	0	3	0	0	0	0	0	0	0	0	0	0	0	0	39	0	0	0	0	0	0	0	20	0	0	0	0
S_123	Micro.Tom	REP_14	0	1	1	0	0	0	0	0	0	0	10	0	0	0	0	0	0	0	0	0	0	0	0	0	0	0	0	0	0	0	0	0	0	0	0	0	0	0	0	0	0	0	0	0	0	0	0
S_124	Triper	REP_14	0	0	5	51	0	0	0	0	0	0	3	0	0	0	0	0	0	0	0	0	0	0	0	0	0	0	0	0	0	0	0	0	0	0	1	0	0	0	0	0	0	0	0	0	0	0	0
S_125	Ganbarune	REP_14	0	8	5	9	0	0	0	0	0	0	0	0	0	0	0	1	0	0	3	0	1	27	0	4	0	4	4	0	0	1	0	2	0	0	39	0	0	0	0	0	0	0	0	0	0	0	0
S_126	Spike	REP_14	0	0	0	23	0	0	0	0	0	0	7	0	0	0	0	0	0	0	0	0	0	0	0	0	0	0	0	0	0	0	0	0	0	0	0	0	0	0	0	0	0	0	0	0	0	0	0
S_127	Momotaro.Haruka	REP_15	0	3	5	6	0	0	0	0	0	0	0	0	0	2	0	0	0	0	0	6	0	34	0	0	1	0	0	0	0	0	0	0	0	0	28	0	0	0	0	0	0	0	0	0	0	0	0
S_128	Triper	REP_15	0	0	1	14	0	0	0	0	0	0	2	0	7	0	31	0	0	0	0	0	0	0	0	6	0	0	2	0	0	0	0	0	0	0	1	0	0	0	0	0	0	0	0	0	0	0	0
S_129	Micro.Tom	REP_15	0	0	1	3	0	0	0	0	0	0	0	0	0	0	0	0	0	0	0	0	0	28	0	16	0	0	0	0	0	0	0	0	0	0	14	0	0	0	0	0	0	0	0	0	0	0	0
S_130	Chibikko	REP_15	0	10	16	13	0	0	0	0	0	0	2	0	0	0	0	0	0	0	0	0	0	0	0	12	0	0	0	0	0	0	0	0	0	0	15	0	0	0	0	0	32	0	5	0	0	0	0
S_131	No.Grafting	REP_15	0	0	0	0	0	0	0	0	0	0	6	0	0	0	0	0	0	0	0	0	0	0	0	0	0	0	3	0	0	0	0	0	0	0	0	0	0	0	2	0	0	0	0	0	0	0	0
S_132	M82	REP_15	0	0	3	5	0	0	0	0	0	0	14	0	0	0	0	3	0	0	0	0	0	8	0	0	0	0	2	0	0	0	0	0	0	0	2	0	0	0	0	0	0	0	4	0	0	0	1
S_133	Regina	REP_15	0	0	6	5	0	0	0	0	0	0	5	0	0	0	0	0	0	0	0	0	0	1	0	0	0	0	0	0	0	0	0	0	0	0	0	0	0	0	0	0	0	0	2	0	0	0	0
S_135	Spike	REP_15	0	0	5	0	0	0	0	0	0	0	0	0	0	0	0	0	0	0	0	0	0	0	0	0	0	0	0	0	0	0	0	0	0	0	1	0	0	32	0	0	0	0	9	11	0	0	3
[truncated: 69 more columns]
