# Supplementary material for: Leaf-associated microbiomes of grafted tomato plants
Source: Sci Rep. 2019 Feb 11;9:1787. doi: 10.1038/s41598-018-38344-2 (PMC6370777; doi:10.1038/s41598-018-38344-2)
Supplement: Supplementary file 6 — Supplementary Data 5 [file 41598_2018_38344_MOESM6_ESM.zip › Data_S5/Matrix.Genus.16S.txt]

Sample.no	Variety	Replicate	unidentified	Kineococcus	Curtobacterium	Marmoricola	Nocardioides	Pseudonocardia	Candidatus_Cardinium	Spirosoma	Hymenobacter	Chryseobacterium	Mucilaginibacter	Chroococcidiopsis	Calothrix	Macrochaete	Deinococcus	Bacillus	Geobacillus	Paenibacillus	Streptococcus	Singulisphaera	Brevundimonas	Caulobacter	Bradyrhizobium	Hyphomicrobium	Methylobacterium	Roseomonas	Sphingomonas	Acidovorax	Steroidobacter	Candidatus_Portiera	Acinetobacter	Pseudomonas	Candidatus_Phytoplasma
S_001	Momotaro.Haruka	REP_01	3.2	0	0	0	0	0	0	0	0	0	0	0	0	0	0	0	0	0	0	0	0	0	0	0	6.8	0	49.2	0	0	0	0	40.8	0
S_002	Triper	REP_01	2.8	0	2	0	0	0	0	1	0.8	0	0	0	0	0	7.6	0	0	0	0	0	0	0	0	0	59.2	0	26.6	0	0	0	0	0	0
S_003	Ganbarune	REP_01	2.6	8.8	0.4	0	0	0	0	4.4	0	0	0	0	0	0	5.6	0	0	0	0	0	0	0	0	0	21.6	0	49.6	0	0	0	0	7	0
S_004	M82	REP_01	12.6	0	0	0	0	0	0	0	0	0	0	0	0	0	0	0	0	0	0	0	0	0	0	0	20	0	65.4	0	0	0	0	2	0
S_005	Micro.Tom	REP_01	1.4	0.8	7.2	0	0	0	0	0	8.6	0	0	0	0	0	0	0	0	0	0	0	0	0	0	0	31.8	3.4	46	0	0	0	0	0.8	0
S_006	Chibikko	REP_01	23	4.4	5	0	0	0	0	0	0	0.6	0	0	0	0	2.2	0	0	0	0	0	0	0	0	0	5.8	0	43.4	0	0	0	0	15.6	0
S_007	Spike	REP_01	3.2	0	2.6	3	0	0	0	0	0	0	0	0	0	0	0	0	0	0	0	0	0	0	0	0	45.8	0	40.2	0	0	0	0	5.2	0
S_008	Regina	REP_01	1.2	2.6	0.2	0	5.2	0	0	0	0	0	0	0	0	0	0	0	0	0	0	0	0	0	0	0	68.2	0	17.4	0	0	0	0	5.2	0
S_009	No.Grafting	REP_01	17.8	0	17.8	0	0	0	0	0	0	0	0	0	0	0	2.6	0	0	0	0	0	0	0	0	0	21.8	9.8	28.8	0	0	0	0	1.4	0
S_011	Spike	REP_02	38.4	0	0.6	0	0	0	0	0	0	0	0	0	0	0	0	0	0	0	0	0	0	0	0	0	34.2	0	26.8	0	0	0	0	0	0
S_012	Regina	REP_02	1.8	1.8	2.4	0	0	0	0	0.2	0	0	0	0	0	0	0	0	0	0	0	0	0	0	0	0	82.4	0	4.6	0	0	0	0	6.8	0
S_013	Triper	REP_02	1.8	0	0	0	0	0	0	0	0	0	0	0	0	0	0	0	0	0	0	0	0	0	0	0	54.8	0	35	0	0	0	0	8.4	0
S_014	Ganbarune	REP_02	8.8	0	1.8	0	0	0	0	0.6	0	0	0	0	0	0	0	0	0	0	0	0	0	0	0	0	35.2	0	49.6	0	0	0	0	4	0
S_015	Momotaro.Haruka	REP_02	17.4	0	0.2	0	0	0	0	0	2.6	0	0	0	0	0	0	0	0	0	0	0	0	0	0	0	49.2	0	18.4	0	0	0	0	12.2	0
S_016	No.Grafting	REP_02	0.2	0	0.8	0	0	0	0	0	0	0	0	0	0	0	28	0	0	0	0	0	0	0	0	0	45.2	0	24.6	0	0	0	0	1.2	0
S_017	Chibikko	REP_02	24.2	6.4	1	0	0	0	0	0	0	0	0	0	0	0	0.2	0	0	0	0	0	0	0	0	0	43	0	22.8	0	0	0	0	2.4	0
S_018	M82	REP_02	6.2	1.2	0	0	0	0	0	0	0	0	0	0	0	0	24.2	0	0	0	0	0	0	0	0	0	40.2	0	10.6	0	0	0	0	17.6	0
S_019	Spike	REP_03	13.6	0.6	0	0	0	0	0	0	0	0	0	0	0	0	0	0	0	0	0	0	0	0	0	0	35	0	37.6	0	0	0	0	13.2	0
S_020	Triper	REP_03	3.6	1.6	1.4	0	0	0	0	0	18.4	0	0	0	0	0	2.8	0	0	0	0	0	0	0	0	0	54	0	18.2	0	0	0	0	0	0
S_021	Micro.Tom	REP_03	1	2.4	0.2	0	0	0	0	0	0	0	0	0	0	0	0.8	0	0	0	0	0	0	0	0	0	95.6	0	0	0	0	0	0	0	0
S_022	Chibikko	REP_03	2.8	0	0	0	0	0	0	0	0	0	0	0	0	0	18.4	0	0	0	0	0	0	0	0	0	44.4	5.8	23.6	0	0	0	0	5	0
S_023	Regina	REP_03	34.8	1.2	2.4	0	0	0	0	1.8	1	0	0	0	0	0	0.6	0	0	0	0	0	0	0	0	0	32.4	0	20	0	0	0	0	5.8	0
S_024	Ganbarune	REP_03	14.4	3.4	0	0	0	0	0	0	10.2	0	0	0	0	0	3.6	0	0	0	0	0	0	0	0	0	38.4	0	19.4	8	0	0	0	2.6	0
S_025	Momotaro.Haruka	REP_03	10.4	4	23	0	0	0	0	0	0	0	0	0	0	0	3.8	0	0	0	0	0	0	0	0	0	36.4	0	21.8	0	0	0	0.6	0	0
S_026	M82	REP_03	5.8	2	0	0	0	0	0	0	3.2	0	0	0	0	0	0	0	0	0	0.8	0	0	0	0	0	65	0	15	0	0	1.2	0	7	0
S_027	No.Grafting	REP_03	4	4	3.2	0	0	0	0	0	0.2	0	0	0	0	0	8	0	0	0	0	0	0	0	0	0	35	0	42	0	0	0	0	3.6	0
S_028	Spike	REP_04	3.4	0	12.8	0	0	0	0	0	0	0	0	0	0	0	0	0	0	0	0	0	0	0	0	0	33.6	0	49.6	0	0	0	0	0.6	0
S_029	Ganbarune	REP_04	9.2	1	0	0	0	0	0	0	0	0	0	0	0	0	0	0	0	0	0	0	0	0	0	0	0	0	51.6	0	0	0	0	38.2	0
S_030	Momotaro.Haruka	REP_04	46.8	0	0	0	0	0	0	0	0	0	0	0	0	0	0	0	0	0	0	0	0	0	0	0	37.8	0	15.4	0	0	0	0	0	0
S_031	No.Grafting	REP_04	7.2	0.4	10.6	0	0	0	0	1.2	0	0	0	0	0	0	11.4	0	0	0	0	0	0	0	0	0	18.4	4.6	29.4	0	0	0	0	16.8	0
S_032	Triper	REP_04	48.6	0.6	0.2	0	0	0	0	0	5.8	0	3.6	0	0	0	0	0	0	0	0	0	0	0	0	0	31.2	0	10	0	0	0	0	0	0
S_033	M82	REP_04	45.4	0.4	0	0	0	0	0	0	5	0	1.6	0	0	0	0	0	0	0	0	0	0	0	0	0	29.2	0	13.4	0	0	0	0	5	0
S_034	Regina	REP_04	1.6	0	0	0	0	0	0	0	0	0	0	0	0	0	2.4	0	0	0	0	0	0	0	0	0	42.6	0	45.4	0	0	0	0	8	0
S_035	Micro.Tom	REP_04	0.6	0.8	2	0	0	2.2	0	0	0	0	0	0	0	0	0.4	0	0	0	0	0	0	0	0	0	36.4	0	54.4	0	0	0	0	3.2	0
S_037	Ganbarune	REP_05	6.8	0	0	0	0	0	0	0	0	0	0	0	0	0	0	0	0	0	0	0	0	0	0	0	6.4	0	54	0	0	0	0	32.8	0
S_038	Chibikko	REP_05	2.8	0	0	0	0	0	0	0	0	0	0	0	0	0	0	0	0	0	0	0	0	0	0	0	21.6	0	73.6	0	0	0	0	2	0
S_039	No.Grafting	REP_05	4.6	3	0	0	0	0	0	0	0.8	0	0	0	0	0	3.6	0	0	0	0	0	0	4	0	0	29.2	0	53.4	0	0	0	0	1.4	0
S_040	Micro.Tom	REP_05	10	0	0	0	0	0	0	4.2	0	0	0	0	0	0	0	0	0	0	0	0	0	0	0	0	32.8	0	44.2	0	0	0	0	8.8	0
S_041	M82	REP_05	4	0	23.4	0	0	0	0	0	0	0	0	0	0	0	0	0	0	0	0	0	0	0	0	0	31.4	0	33.2	0	0	0	0	8	0
S_042	Regina	REP_05	1.4	17.8	0.4	0	0	0	0	0	0	0	0	0	0	0	18.4	0	0	0	0	0	0	0	0	0	14.8	0	37.8	0	0	0	0	9.4	0
S_043	Triper	REP_05	18.8	0	0.4	0	0	0	0	0	0	0	0	0	0	0	0	0	0	0	0	0	0	0	0	0	50.6	0	30	0	0	0	0	0.2	0
S_044	Momotaro.Haruka	REP_05	2.4	0	0	0	0	0	0	4	0	0	0	0	0	0	0	0	0	0	0	0	0	0	0	0	45	0	39.2	0	0	0	0	9.4	0
S_045	Spike	REP_05	0.6	0	0.2	0	0	0	0	0	0	0	0	0	0	0	0	0	0	0	0	0	0	0	0	0	33.2	0	62.6	0	0	0	0	3.4	0
S_046	Regina	REP_06	22.4	0	0	0	0	0	0	0	0	0	0	0	22.2	0	0	0	0	0	0	0	0	0	0	0	37.2	0	7.6	0	0	0	0	10.6	0
S_047	Ganbarune	REP_06	2.6	0	0.2	0	0	0	0	2	1	0	0	0	0	0	0	0	0	0	0	0	0	0	0	0	37.2	0	38	0	0	0	0	19	0
S_048	Triper	REP_06	0.6	0	0	0	0	0	0	0	0	0	0	0	0	0	0	0	0	0	0	0	0	0	0	0	78.8	0	19.2	0	0	0	0	1.4	0
S_049	M82	REP_06	25.8	16	0	0	0	0	0	0	0.4	0	0	0	0	0	0	0	0	0	0	1	0	0	0	0	16.6	3	31	0	0	0	0	6.2	0
S_050	No.Grafting	REP_06	21.4	5.2	0	0	0	0	0	0	0	0	0	0	0	0	0	0	0	0	0	0	0	0	0	0	4.2	0.4	68.2	0	0	0	0	0.6	0
S_051	Momotaro.Haruka	REP_06	8.2	0	0.4	0	0	0	0	0	0	0	0	0	0	0	0	0	0	0	0	0	0	0	0	0	50.6	0	29.4	0	0	0	0	11.4	0
S_052	Chibikko	REP_06	0.6	0	0	0	0	0	0	22.6	18.6	0	0	0	0	0	6.4	0	0	0	0	0	0	0	0	0	31	0	20.4	0	0	0	0	0.4	0
S_053	Micro.Tom	REP_06	14	0	2.8	0	0	0	0	3.4	2	0	0	0	0	0	0	0	0	0	0	0	0	0	0	0	52.4	0	25.4	0	0	0	0	0	0
S_054	Spike	REP_06	36.2	1	3.4	0	0	0	0	0.6	0.6	0	0	0	0	0	0	0	0	0	0	0	0	0	0	0	1.6	0	35	0	1.6	0	0	20	0
S_055	Spike	REP_07	5	0	3	0	0	0	0	0	0.6	0	0	0	0	0	9.8	0	0	0	0	0	0	0	0	0	24.2	0	50.8	0	0	0	0	6.6	0
S_056	Triper	REP_07	0.4	3.4	28.6	0	0	0	0	0	0.2	0	0	0	0	0	0	0	0	0	0	0	0	0	0	0	31	0	35.4	0	0	0	0	1	0
S_057	Momotaro.Haruka	REP_07	34.2	0	0	0	0	0	0	0	0	0	0	0	0	0	0	0	0	0	0	0	0	0	0	7	36.6	0.6	20.8	0	0	0	0	0.8	0
S_059	No.Grafting	REP_07	8	0	0	0	0	0	0	0	0	0	0	0	0	0	0	0	0	0	0	0	0	0	0	0	39.8	0	17	0	0	0	0	35.2	0
S_060	Ganbarune	REP_07	4.2	0	2.2	0	0	0	0	0	3.6	0	0	0	0	0	0	0	0	0	0	0	0	0	0	0	18.6	0	52	0	0	0	0	19.4	0
S_061	Micro.Tom	REP_07	0	0	0.2	0	0	0	0	0	0	0	0	0	0	0	0	0	0	0	0	0	0	0	0	0	4.4	0	95.2	0.2	0	0	0	0	0
S_062	M82	REP_07	3.8	0	0	0	0	0	0	0	0	0	0	0	0	0	0	0	0	0	0	0	0	0	0	0	40	0	53.6	0	0	0	0	2.6	0
S_063	Chibikko	REP_07	0	0	4.4	0	0	0	0	0	7.2	0	0	0	0	0	0	0	0	0	0	0	0	0	0	0	12.6	0	64.4	0	0	0	0	11.4	0
S_064	Spike	REP_08	34	0	9.4	0	0	0	0	0	0	0	0	0	0	0	0	0	0	0	0	0	0	0	0	0	12.8	0	29	0	0	0	0	14.8	0
S_065	Chibikko	REP_08	27	2.8	0	0	0	0	0	3.8	4.6	0	0	0	0	0	2.6	0	0	0	0	0	0	0	0	0	10	0	35	0	0	0	0	3.2	11
S_066	M82	REP_08	15.6	0	12.4	0	0.2	0	0	0.6	4.4	0	0	0	0	0	0.4	0	0	0	0	0	0	0	0	0	31.2	0	35.2	0	0	0	0	0	0
S_067	Micro.Tom	REP_08	2.2	0	0.4	0	0	0	0	0	0	0	0	0	0	0	0	0	0	0	0	0	0	0	0	0	8.6	0	86.8	0	0	0	0	2	0
S_068	Regina	REP_08	13.2	0	38	0	0	0	0	0	6.6	0	0	0	0	0	0	0	0	0	0	0	0	0	0	0	24.8	0	13	0	0	0	0	4.4	0
S_071	Momotaro.Haruka	REP_08	7	6	0	0	0	0	0	0	0	0	0	0	0	0	0	0.8	0	0	0	0	0	0	0	0	46.8	0	39.4	0	0	0	0	0	0
S_073	Ganbarune	REP_09	0.6	0.8	0	0	0	0	0	0	0	0	0	0	0	0	0	0	0	0	0	0	0	0	0	0	41.2	0	54.6	0.2	0	0	0	2.6	0
S_074	No.Grafting	REP_09	9.4	0	0	0	0	0	0	0.2	2.6	0	0	0	0	0	0.2	0	0	0	0	0	0	0	0	0	61.6	0	24.8	0	0	0	0	1.2	0
S_076	Chibikko	REP_09	0.2	0	0	0	0	0	0	0	0	0	0	0	0	0	0	0	0	0	0	0	0	0	0	0	8.4	0	64.2	4	0	0	0	23.2	0
S_077	Momotaro.Haruka	REP_09	32.4	0	0	0	0	0	0	0	0	0	0	0	0	0	0	0	0	0	0	0	0	0	0	0	22.4	0	43.8	0	0	0	0	1.4	0
S_078	Micro.Tom	REP_09	0.2	0	0	0	0	0	0	0	0	0	0	0	0	0	0	0	0	0	0	0	0	0	0	0	78	0	21.8	0	0	0	0	0	0
S_079	Triper	REP_09	46	0	1.2	0	0	0	0	0	0.4	0	0	0	0	0	0.4	0	0	0	0	0	0	0	0	0	14	0	33.4	0	0	0	0	4.6	0
S_081	Regina	REP_09	18.6	0	1.4	0	0	0	0	1.4	0	0	0	0	0	0	0	0	0	0	0	0	0	0	0	0	32.8	1.4	35.6	0.4	0	0	0	8.4	0
S_082	No.Grafting	REP_10	14.6	0	0.2	0	0	0	0	0	0	0	0	0	0	0	0	0	0	0	0	0	0	0	0	0	20.2	0	52.6	0	0	0	0	12.4	0
S_083	Chibikko	REP_10	3.8	0	11.4	0	0	0	0	0	1	0	0	0	0	0	0	0	0	0	0	0	0	0	0	0	23.6	0	58	0	0	0	0	2.2	0
S_084	Regina	REP_10	6.4	0.8	1.2	0	0	0	0	0	0	0	0	0	0	0	0	0	0	0	0	0	0	0	0	0	40.4	0	45.8	0	0	0	0	5.4	0
S_086	M82	REP_10	20	0	0	0	0	0	0	0	0	0	0	0	0	0	0	0	0	0	0	0	0	0	0	0	44	0	35	0	0	0	0	1	0
S_087	Ganbarune	REP_10	2.2	0	5	0	0	0	0	0	0	0	0	0	0	0	0	0	0	0	0	0	0	0	0	0	3.4	0	89.4	0	0	0	0	0	0
S_088	Spike	REP_10	4.4	0	0	0	0	0	0	0	1.2	0	0	0	0	0	0	0	0	0	0	0	0	0	0	0	21.2	0	69.2	0	0	0	0	4	0
S_089	Triper	REP_10	10.6	0	0.8	0	0	0	0	0	0	0	0	0	0	0	0	0.4	0	0	0	0	0	0	0.8	0	25	0	60.8	0	0	0	0	1.6	0
S_090	Momotaro.Haruka	REP_10	2.2	16.4	2.4	0	0.4	0	0	0	0	0	0	0	0	0	0	0	0	0	0	0	0	0	0	0	13.4	0	65.2	0	0	0	0	0	0
S_091	Triper	REP_11	3	0	0	0	0	0	0	0	3.6	0	0	0	0	0	0.2	0	0	0	0	0	0	0	0	0	31.6	0	60.4	0	0	0	0	1.2	0
S_092	Chibikko	REP_11	42.8	0	0	0	0	0	0	0	0	0	0	0	0	0	0	0	0	0	0	0	0	0	0	0	3.4	0	52.8	0	0	0	0	1	0
S_093	Spike	REP_11	10.4	0.6	1.2	0	0	0	0	0	5.4	0	0.6	0	0	0	0	0	0	0	0	0	1	0	0	0	43.4	0.4	24.4	0	0	0	0	12.6	0
S_094	Ganbarune	REP_11	8.8	5.6	6	0	0	0	0	0	1.4	0	0	0	0	0	0	0	0	0	0	0	0	0	0	0	24	0	49.4	0	0	0	0	4.8	0
S_095	Momotaro.Haruka	REP_11	6.6	0.2	8	0	0	0	0	0.2	7	0	0.2	0	0	0	0	0	0	0	0	0	0	0	0	0	52	0	23.6	0	0	0	0	2.2	0
S_096	Micro.Tom	REP_11	16.6	0	0	0	0	0	0	7	9.4	0.2	0.2	0	0	0	1.2	0	0	0	0	0	0	0	0	0	15.6	0	47.6	0	0	0	0	2.2	0
S_097	No.Grafting	REP_11	4.4	0	0.2	0	0	0	0	0.4	0	0	0	0	0	0	2.2	0	0	0	0	0	0	0	0	0	4.2	0	77.6	0.6	0	0	0	10.4	0
S_098	Regina	REP_11	8.2	0.6	1.6	0	0	0	0	3.4	8.4	0	1	0	0	0	1	0	0	0	0	0	0	0	0	0	43.8	0	28.6	0	0	0	0	3.4	0
S_099	M82	REP_11	8.4	0	5	0	0	0	0	0	0	0	0	0	0	0	0.6	0	0	0	0	0	0	0	0	0	32.4	0	50.4	0	0	0	0	3.2	0
S_100	Regina	REP_12	15.2	1.6	1.4	0	1.2	0	0	5	0	0	0	0	0	0	0.4	0	0.4	0	0	0	0	0	0	0	38.8	2	33	0	0	0	0	1	0
S_101	Momotaro.Haruka	REP_12	39.4	2.4	0.8	0	0	0	0	0	3.4	0	0	0	0	0	0.2	0	0	0	0	0	0	0	0	0	17.4	0	29	0	0	0	0	7.4	0
S_102	Spike	REP_12	7.2	0	4.2	0	0	0	0	0	0	0	0	0	0	0	1	0	0	0	0	0	0	0	0	0	70.8	0	15.6	0	0	0	0	1.2	0
S_103	Ganbarune	REP_12	3.4	0.8	0	0	0	0	0	0.2	2	0	0	0	0	0	1.2	0	0	0	0	0	0	0	0	0	25.4	0	55.4	0	0	0	0	11.6	0
S_104	M82	REP_12	0.2	0	0.8	0	0	0	0	0	2	0	0	0	0	0	1.8	0	0	0	0	0	0	0	0	0	32.6	0	47.2	0	0	0	0	15.4	0
S_105	No.Grafting	REP_12	8.2	0.8	0.4	0	0	0	0	1.6	0.2	0	0.4	0	0	0	0.2	0	0	0	0	0	0	0	0	0	42.6	0	45.4	0	0	0	0	0.2	0
S_106	Micro.Tom	REP_12	7.2	0	3.2	0	0	0	0	0	0	0	0	0	0	0	7.6	0	0	0	0	0	0	0	0	0	1.2	0	68.4	0	0	0	0	12.4	0
S_107	Chibikko	REP_12	19	1.2	4	0	0	0	0	4.2	0	0	0	0	0	0	0	0	0	0	0	0	0	0	0	0	33.6	0	36.8	0	0	0	0	1.2	0
S_108	Triper	REP_12	31.6	3.2	0	0	0	0	0	0	0	0	0	0	0	0	0	0	0	0	0	0	0	0	0	0	10.2	0	47.4	0	0	0	0	7.6	0
S_109	Micro.Tom	REP_13	2	0	0.2	0	0	0	0	0	0.2	0	0	0	0	0	1	0	0	0	0	0	0	0	0	0	31	0	65.4	0	0	0	0	0.2	0
S_110	Regina	REP_13	4	0.2	5	0	0	0	0	0.2	0	0	0.4	0	0	0	4.4	0	0	0	0	0	0	0	0	0	59.6	0.4	23	0	0	0	0	2.8	0
S_111	Ganbarune	REP_13	8.8	2.2	5.8	0	0	0	0	0	0	0	0	0	0	0	0	0	0	0	0	0	0	0	0	0	19.8	0	49.4	0	0	0	0	14	0
S_112	M82	REP_13	0	0	0	0	0	0	0	0	0	0	0	0	0	0	0	0	0	0	0	0	0	0	0	0	0.4	0	69.8	0	0	0	0	29.8	0
S_113	Spike	REP_13	25.4	0.6	0.8	0	0	0	0	3	21.4	0	0	0	0	0	0.6	0	0	0	0	0	0	0	0	0	12.4	0	31.2	0	0	0	0	4.6	0
S_114	Triper	REP_13	38	1	0.8	0	0	0	0	0	5.6	0	0	0	0	0	4.4	0	0	0	0	0	0	0	0	0	12.2	0	37	0	0	0	0	1	0
S_115	Momotaro.Haruka	REP_13	3.4	1.6	0	0	0	0	0	0	2	0	0	0	0	0	6	0	0	0	0	0	0	0	0	0	25	0	36.8	0	0	0	0	25.2	0
S_116	No.Grafting	REP_13	4.2	1.6	0.2	0	0	0	0	0.2	2.4	0.8	0.8	0	0	0	23	0	0	0	0	0	0	0	0	0	34.8	0	28.4	0	0	0	0	3.6	0
S_117	Chibikko	REP_13	1.2	2.8	0.8	0	0	0	0	0	0.2	0	0	0	0	0	1.6	0	0	0	0	0	0	0	0	0	9.4	0	81	0	0	0	0	3	0
S_118	M82	REP_14	37.2	0	0	0	0	0	0	0	0.2	0	0	0	0	0	0	0	0	0	0	0	0	0	0	0	2	0	59.6	0	0	0	0	1	0
S_119	Regina	REP_14	11.2	0.2	0	0	0	0	0	0	0	0	0	0	0	0	2.6	0	0	0	0	0	0	0	0	0	19	0	66.4	0	0	0	0	0.6	0
S_120	Chibikko	REP_14	15.8	0.2	0.2	0	0	0	0	0	0.2	0	0	0	0	0	0	0	0	0	0	0	0	0	0	0	35.6	0	33.2	0	0	0	0	14.8	0
S_121	Momotaro.Haruka	REP_14	35.8	0	0.2	0	0	0	0	0.2	0	0	0	0	0	0	5	0	0	0	0	0	0	0	0	0	5	0	49	0	0	0	0	4.8	0
S_122	No.Grafting	REP_14	13	1.4	3.2	0	0	0	0	0.4	0.6	0	0	0	0	0	7.8	0	0	0	0	0	0	0	0	0	28	0	42.6	0	0	0	0	3	0
S_123	Micro.Tom	REP_14	2.4	0.2	0	0	0	0	0	0	0	0	0	0	0	0	0	0	0	0	0	0	0	0	0	0	40.4	0	56	0	0	0	0	1	0
S_124	Triper	REP_14	2.4	1	10.2	0	0	0	0	0	0	0	0	0	0	0	0.2	0	0	0	0	0	0	0	0	0	12.6	0	70.2	0	0	0	0	3.4	0
S_125	Ganbarune	REP_14	11.6	1	1.8	0	0	0	0	0.8	8	0	0	0.2	0	0.4	7.8	0	0	0	0	0	0	0	0	0	22.8	0	37.2	0	0	0	0	8.4	0
S_126	Spike	REP_14	6.4	0	4.6	0	0	0	0	0	0	0	0	0	0	0	0	0	0	0	0	0	0	0	0	0	10.2	0	54.6	0	0	0	0	24.2	0
S_127	Momotaro.Haruka	REP_15	3	1	1.2	0	0	0	0	1.6	7	0	0	0	0	0	5.6	0	0	0	0	0	0	0	0	0	8	0	67.2	0	0	0	0	5.4	0
S_128	Triper	REP_15	4.2	0.2	2.8	0	0	0	1.4	6.2	1.6	0	0	0	0	0	0.2	0	0	0	0	0	0	0	0	0	31.4	0	49	0	0	0	0	3	0
S_129	Micro.Tom	REP_15	0	0.2	0.6	0	0	0	0	0	8.8	0	0	0	0	0	2.8	0	0	0	0	0	0	0	0	0	64.4	0	20.8	0	0	0	0	2.4	0
S_130	Chibikko	REP_15	4.2	3.2	2.6	0	0	0	0	0	2.4	0	0	0	0	0	3	0	0	0	0	0	6.4	0	0	0	25.6	0	33.2	0	0	0	0	19.4	0
S_131	No.Grafting	REP_15	1.6	0	0	0	0	0	0	0	0.6	0	0	0	0	0	0	0	0	0	0.4	0	0	0	0	0	28	0	51.8	0	0	0	0	17.6	0
S_132	M82	REP_15	22.4	0.6	1	0	0	0	0	0.6	2	0	0	0	0	0	0.4	0	0	0	0	0	0	0	0	0	39.6	0	33.4	0	0	0	0	0	0
S_133	Regina	REP_15	1.8	1.2	1	0	0	0	0	0	0.2	0	0	0	0	0	0	0	0	0	0	0	0	0	0	0	26.6	0	38.4	0	0	0	0	30.8	0
S_135	Spike	REP_15	15.6	1	0	0	0	0	0	0	0	0	0	0	0	0	0.2	0	0	6.4	0	0	0	0	0	0	26	0	48.2	0	0	0	0	2.6	0
