# Supplementary material for: Leaf-associated microbiomes of grafted tomato plants
Source: Sci Rep. 2019 Feb 11;9:1787. doi: 10.1038/s41598-018-38344-2 (PMC6370777; doi:10.1038/s41598-018-38344-2)
Supplement: Supplementary file 6 — Supplementary Data 5 [file 41598_2018_38344_MOESM6_ESM.zip › Data_S5/Matrix.Genus.ITS.txt]

Sample.no	Variety	Replicate	Aplosporella	Sphaeropsis	Conidiocarpus	Cladosporium	Rachicladosporium	Toxicocladosporium	unidentified	Dissoconium	Ramichloridium	Uwebraunia	Pallidocercospora	Zymoseptoria	Capnobotryella	Aureobasidium	Elsinoe	Corynespora	Phoma	Stagonosporopsis	Paraphaeosphaeria	Spegazzinia	Leptosphaeria	Biappendiculispora	Lophiostoma	Helminthosporium	Stagonospora	Acrocalymma	Periconia	Chaetosphaeronema	Ophiosphaerella	Phaeosphaeria	Phaeosphaeriopsis	Septoriella	Bipolaris	Curvularia	Drechslera	Pithomyces	Teichospora	Ochroconis	Leptospora	Cyphellophora	Phialophora	Veronaea	Bradymyces	Trichomerium	Strelitziana	Penicillium	Endocarpon
S_001	Momotaro.Haruka	REP_01	0	0	0	17.2	0	0	75.6	0	0	0	0	0	0	0	0	0	0	0	2.2	0	0	0	0	0	0	0	0	0	0	0	0	0	0	0.4	0	0	0	0	0	0	0	0	0	0	0	0	0
S_002	Triper	REP_01	0	0	0	5	0	0	30	0	0	0	0	0	0	0	0	0	0	0	0	0	0	0	0	0	0	0.2	0	0	0	0	0	0	0	0.4	0	0	0	0	0	0	0	0	0	0	0	0	0
S_003	Ganbarune	REP_01	0	0	0	1	0	0	57.8	0	0	0	0	0	0	0	0	0	0	0	0	0	0	0	0	0	0	0	0	0	0	0	0	0	0	0	0	0	0	0	0	0	0	0	0	0	0	0	0
S_004	M82	REP_01	0	0	0	15	0	0	42.4	0	0	0	0	0	0	0	0	0	0	0	0	0	0	0	0	0	0	0	0	0	0	0	0	0	0	0	0	0	0	0	0	0	0	0	0	0.8	0	0	0
S_005	Micro.Tom	REP_01	0	0	0	2.2	0	0	37.4	0	0	0	0	0	0	0	0	0	0	0	0	0	0	0	0	0	0	0	0	0	0	0	0	0	0	1	0	0	0	0	0	0	0	0	0	0	0	0	0
S_006	Chibikko	REP_01	0	0	0	15.2	0	0	31.6	0	0	0	0	0	0	0	0	0	0	0	0	0	0	0	0	0	0	0	0	0	0	0	0	0	0	0	0	0	0	0	0	0	0	0	0	0	0	0	0
S_007	Spike	REP_01	0	0	0	10	0	0	16.4	0	0	0	0	0	0	0	0	0	0	0	1	0	0	0	0	0	0	0	0	0	0	0	0	0	0	1.6	0	0	0	0	0	0	0	0	0	0	0	0	0
S_008	Regina	REP_01	0	0	0	0	0	0	38.8	0	0	0	0	0	0	1.2	0	0	0	0	0	0	0	0	0	0	0	0	0	0	0	0	0	0	0	0	0	0	0	0	0	0	0	0	0	0	0	0	0
S_009	No.Grafting	REP_01	0	0	0	5.8	0	0	46.2	0	0.6	0	0	0	0	0	0	0	0	0	0	0	0	0	0	0	0	1.2	0	0	0	0	0	0	0	3.2	0	0	0	0	0	0	0	0	0	0	0	0	0
S_010	Micro.Tom	REP_02	0	0	0	16.8	0	0	23.6	0	0	0	0	0	0	0	0	0	0.6	0	0	0	0	0	0	0	0	0	0	0	0	0	0	0	0	16.2	0	0	0	0	0	0	0	0	0	0	0	0	0
S_011	Spike	REP_02	0	0	0	10.6	0	0	19.6	0.6	0	0	0	0	0	0	0	0	0	0	0	0	0	0	0	0	0	0	0	0	0	0	0	0	0	0	0	0	0	0	0	0	0	0	0	0	0	0	0
S_012	Regina	REP_02	0	0	0	4.6	0	0	23.6	0	0	0	0	0	0	0	0	0	0	0	0	0	1.6	0	0	0	0	0	0	0	0	0	0	0	0	0	0	0	0	0	0	0	0	0	0	0	0	0	0
S_013	Triper	REP_02	0	0	0	4.6	0	0	65.8	0.4	0	0	0	0	0	0	0	0	0	0	0	0	0	0	0	0	0	0	0	0	0	0	0	0	0	0	0	0	0	0	0	0	0	0	0	0	0	0	0
S_014	Ganbarune	REP_02	0	0	0	9	0	0	56.6	0	0	0	0	0.2	0	0	0.6	0	0	0	0	0	0.4	0	0	0	0	0	0	0	0	0	0	0	0	0	0	0	0	0	0	0	0	0	0	0	0	0	0
S_015	Momotaro.Haruka	REP_02	0	0	0	9	0	0	14	0	0	0	3.2	0	0	0	0	0	0	0	0	0	0	0	0	0	0	0	0	0	0	0	0	0	0	2.6	0	0	0	0	0	0	0	0	0	0	0	0	0
S_016	No.Grafting	REP_02	0	0	0	23.2	0	0	57.8	0	0	0	0	0	0	0	0	0	0.4	0	0	0	0	0	0	0	0	0	0	0	0	0	0	0	0	0	0	0	0	0	0	0	0	0	0	0	0	0	0
S_017	Chibikko	REP_02	0	0	0	24	0	0	52.8	0	0	0	0	0	0	0	0	0	0	0	0	0	0.6	0	0	0	0	0	0	0	0	0	0	0	0	0	0	0	0	0	0	0	0	0	0	0	0	0	0
S_018	M82	REP_02	0	0	0	21.2	0	0	22	0.4	0	0.6	0	0	0	0	0	0	3.2	0	0	0	0	0	0	0	0	0	0	0	0	0	0	0	0	0	0	0	0	0	0	0	0	0	0	0	0	0	0
S_019	Spike	REP_03	0	0	0	11.6	7	0	42.2	0	0	0	0	0	0	0	0	0	0.4	0	2	0	5.6	0	0	0	0	0	0	0	0	0	0	0	0	0	0	0	0	0	0	0	0	0	0	0	0	0	0
S_020	Triper	REP_03	0	0	0	21.2	0	0	70.4	0	0	0	0	0	0	0	0	0	0	0	0.4	0	0	0	0	0	0	0	0.2	0	0	0	0	0	0	0	0	0	0	0	0	0	0	0	0	0	0	0	0
S_021	Micro.Tom	REP_03	0	0	0	12.6	0	0	16	0	0	0	0	0	0	0	0	0	0	0	0	0	0	0	0	0	0	0	0	0	0	0	0	0	0	0	0	0	0	0	0	0	0	0	0	36.2	0	0	0
S_022	Chibikko	REP_03	0	0	0	13	0	0	30.8	0	0	2.8	0	0	0	0	0	0	0	0	0	0	0	0	0	0	0	0	0	0	0	0	0	0	0	0	0	0	0	0	0	0	0	0	0	0	0	0	0
S_023	Regina	REP_03	0	0	0	7	0	0	30.4	0	0	0	0	0	0	0	0	0	0	0	0	0	1	0	0	0	0	0	0	0	0	0.2	0	2	0	1	0	0	0	0	0	0	0	0	0	0	0	0	0
S_024	Ganbarune	REP_03	0	0	0	9	0	0	32	0	0	0	0	0	0	0	0	0	0.2	0	1.2	0	0.4	0	0	0	0	0	0	0	0	0	0	0	0	0	0	0	0	0	0	0	0	0	0	0	0	0	0
S_025	Momotaro.Haruka	REP_03	0	0	0	7.4	0	0	37.6	0	0	0	0	0	0	0	0	0	0.4	0	0	0	0	0	0	0	0	0	0	0	0	0	0	0	0	0	0	0	0	0	0	0	0	0	0	0	0	0	0
S_026	M82	REP_03	0	0	0	8.8	0	0	32.8	0	0	2	0	0	0	0	0	0	0	0	0	0	0.6	0	0	0	0	0	0.4	0	0	0	0	0	0	0.4	0	0.4	0	0	0	0	0	0	0	0.8	0	0	0
S_027	No.Grafting	REP_03	0	0	0	21.8	0	0	55.4	0	0	0	0	0	0	0	1.6	0	0.6	0	0	0	0	0	0	0	0	0	0	0	0	0	0	0	0	0	0	0	0	0	0	0	0	0	0	0	2.2	0	0
S_028	Spike	REP_04	0	0	0	10.8	0	0	35	0	0	0	0	0	0	0	0	0	1.4	0	0	0	0	0	0	0	0	0	0	0	0	0	0	0	0	0	0	0	0	0	0	0	0	0	0	0	0	0	0
S_029	Ganbarune	REP_04	0	0	0	3	0	0	26.8	0	0	1.2	0	0	0	0	0	0	0	0	0	0	1	0	0	0	0	0	6.4	0	0	0	0	0	0	0	0	0	0	0	0	0	0	0	0	0	0	0	0
S_030	Momotaro.Haruka	REP_04	0	0	0	13.8	0	0	79	0	0	0	0	0	0	0	0	0	0	0	0	0	0	0	0	0	0	0	0	0	0	0	0	0	0	0	0	0	0	0	0	0	0	0	0	0	0	0	0
S_031	No.Grafting	REP_04	0	0	0	8	0	0	74	0	0	0	0	0	0	0	0	0	0	0	0	0	0	0	0	0	0	0	0	0	0	0	0	0	0	0.4	0	0	0	0	0	0	0	0	0	0	0	0	1
S_032	Triper	REP_04	0	0	0	3.2	0	0	28.8	0	0	0	0	0	0	0	0	0	0	0	0	0	0	0	0	0	0	0	0	0	0	0	0	0	0	23.2	0	0	0	0	0	0	0	0	0	0	0	0	0
S_033	M82	REP_04	0	0	0	23.6	0	0	28.6	0	0	0	0	0	0	0	0	0	0	0	0	0	0	0	0	0	0	0	0	0	0	0	0	0	0	1.8	0	0	0	0	0	0	0	0	0	0	0	0	0
S_034	Regina	REP_04	0	0	0	0	0	0	87.6	0	0	0	0	0	0	0	0	0	0	0	0	0	0	0	0	0	0	0	0	0	0	0	0	0	0	0	0	0	0	0	0	0	0	0	0	0	0	0	0
S_035	Micro.Tom	REP_04	0	0	0	0.2	0	0	2.6	0	0	0	0	0	0	0	0	0	0	0	0	0	0	0	0	0	0	0	0	0	0	0	0	0	0	0	0	0	0	0	0	0	0	0	0	0	0	0	0
S_036	Chibikko	REP_04	0	0	0	0.6	0	0	60.2	0	0	0	0	0	0	0	0	0	0	0	0	0	0	0	0	0	0	0	0	0	0	0	0	0	0	0	0	0	0	0	0	0	0	0	0	0	0	0	0
S_037	Ganbarune	REP_05	0	0	0	30	0	0	37.8	0	0	2.6	0	0	0	0	0	0	0	0	0	0	0	0	0	0	0	0	0	0	0	0	0	0	0	1.2	0	0	0	0	0	0	0	0	0	0.8	0	0	0
S_038	Chibikko	REP_05	0	0	0	8	0	0	17	0	0	0	0	0	0	0	0	0	0	0	0	0	0	0	0	0	0	0	0	0	0	0	0	0	0	0	0	0	0	0	0	0	0	0	0	0	0	0	0
S_039	No.Grafting	REP_05	0	0	0	2.6	0	0	28.6	0	0	0	0	0	0	0	0	0	0	0	0	0.2	0	0	0	0	0	0	0	0	0	0	0	0	0	0	0	0	0	0	0	0	0	0	0	0	0	0	0
S_040	Micro.Tom	REP_05	0	0	0	2	0	0	30.4	0	0	0	0	0	0	0	0	0	0	0	0	0	0	0	0	0	0	0	0	0	0	0	0	0	0	14.2	0	0	0	0	0	0	0	0	0	0	0	0	0
S_041	M82	REP_05	0	0	0	4.4	0	0	5	0	0	0	0	0	0	0	0	0	0	0	0.8	0	0	0	0	0	0	0	0	0	0	0	0	0	0	2	0	0	0	0	0	0	0	0	0	0	0	0	0
S_042	Regina	REP_05	0	0	0	17.2	0	0	45.8	0	0	1	0	0	0	0	0	0	0	0	0	0	0	0	0	0	0	0	0	0	0	0	0	0	0	5.2	0	0	0	0	0	0	0	0	0	0	0	0	0
S_043	Triper	REP_05	0	0	0	6	0	0	73.6	0	0	0	0	0	0	0	0	0	0	0	0	0	0	0.2	0	0	0	0	0	0	0	0	0	0	0	0	0	0	0	0	0	0	0	0	0	0	0	0	0
S_044	Momotaro.Haruka	REP_05	0	0	0	22	0	0.4	33.8	0	0	0	0	0	0	0	0	0	0	0	7.4	0.2	0.4	0	1	0	0	0	1.4	0	0	0	0	0	0	2.6	0	0.2	0	0	0	0	0	0	0	0	0	0.6	0
S_045	Spike	REP_05	0	0	0	0.8	0	0	39.8	0	0	18.4	0	0	0	0	0	0	0	0	0	0	0	0	0	0	0	0	0	0	0	0	0	0	0	0	0	0	0	0	0	0	0	0	0	0	0	0	0
S_046	Regina	REP_06	0	0	0	30.8	0	0	36.4	0	0	0	0	0	0	0	0	0	0	0	0	0	0	0	0	0	0	0	0	0	0	0	0	0	0	0	0	0	0	0	0	0	0	0	0	0	0	0	0
S_047	Ganbarune	REP_06	0	0	0	7.4	0	0	14.8	0	0	0	0	0	0	0	0	0	0	0	0	0	0	0	0	0	0	0	0	0	0	0	0	0	0	6.8	0	0	0	0	0	0	0	0	0	0	0	0	0
S_048	Triper	REP_06	0	0	0	20	0	0	20.6	0	0	2.6	0	0	0	0	0	0	0	0	1.8	0	0	0	3.2	0	0	0	0	0	0	0	0	0	0	1	0	0	0	0	0	0	0	0	0	0	0	0	0
S_049	M82	REP_06	0	0	0	10.4	0	0	37.8	0	0	0	0	0	0	0	0	0	0	0	0	0	0	0	0	0	0	0	0	0	0	0	0	0	0	0	0	0	0	0	3.6	0	0	0	0	0	0	0	0
S_050	No.Grafting	REP_06	0	0	0	19.4	0	0	19.4	0	0	0	0	0	0	0	0	0	0	0	0	0	0	0	0	0	0	0	0	0	0	0	0	0	0	0	0	0	0	0	0	0	0	0	0	0	0	0	0
S_051	Momotaro.Haruka	REP_06	0	0	0	25	0	0	35.4	0	0	0	0	0	0	0	0	0	0	0	0	0.2	0	0	0	0	0	0	0	0	0	0	0	0	0	0	0	0.6	0	0	0	0	0	0	0	0	0	0	0
S_052	Chibikko	REP_06	0	0	0	6.8	0	0	78.4	0	0	0	0	0	0	0	0	0	0	0	0	0	0	0	0	0	0	0	0	0	0	0	0	0	0	0	0	0	0	0	0	0	0	0	0	0	0	0	0
S_053	Micro.Tom	REP_06	0	0	0	0.4	0	0	66.4	0	0	0	0	0	0	0	0	0	0	0	0	0	0	0	0	0	0	0	0	0	0	0	0	0	0	0	0	0	2	0	0	0	0	0	0	0	0	0	0
S_054	Spike	REP_06	0	0	0	8.2	0	0	34.8	0	0	0	0	0	0	0	0	0	0.2	0	0	0	0	0	0	0	0	0	0	0	0	0	0	0	0	0	0	0	0	0	0	0	0	0	0	0	0	0	0
S_055	Spike	REP_07	0	0	0	6.8	0	0	23	0	0	0	0	0	0	0	0	0	0	0	3.2	0	0	0	0	0	0	0	0	0	0	0	0	0	0.8	0	0	0	0	0	0	0	0	0	0	0	0	0	0
S_056	Triper	REP_07	0	0	0	54.8	0	0	36	0	0	0	0	0	0	0	0	0	0	0	0	0	0	0	0	0	0	0	0.6	0	0	0	0	0	0	0	0	0	0	0	0	0	0	0	0	0	0	0	0
S_057	Momotaro.Haruka	REP_07	0	0	0	44	0	0	11	0	0	0	0	0	0	0	0	0	0	0	0	0	0	0	0	0	0	0	0	0	0	0	0	0	0	0	0	1.6	0	0	0	0	0	0	0	0	0	0	0
S_058	Regina	REP_07	0	0	0	40.2	0	0	16	0	0	0	0	0	0	0	0	0	0	0	0	0	0	0	0.2	0	0	0	0	0	0	0	0	0	0	5.8	0	0	0	0	0	0	0	0	0	0	0	0	0
S_059	No.Grafting	REP_07	0	0	0	27	0	0	38.2	0	0	0	0	0	0	0	0	0	0	0	0	0	0	0	0	0	0	0	0	0	0	0	0	0	0	0	0	0	0	0	0	0	0	0	0	0	0	0	0
S_060	Ganbarune	REP_07	0	0	0	20.2	0	0	4.6	0	0	0	0	0	0	0	0	0	0	0	0	0	0	0	0	0	0	0	0	0	0	0	0	0	0	0	0	0	0	0	0	0	0	0	0	0	0	0	0
S_061	Micro.Tom	REP_07	0	0	0	9	0	0	42.4	0	0	0	0	0	0	0	0	0	0	0	0	0	0	0	0	0	0	0	2.8	0	0	0	0	0	0	0.4	0	0	0	0	0	0	0	0	0	0	0	0	0
S_063	Chibikko	REP_07	0	0	0	17.2	0	0	26.2	0	0	0	0	0	0	0	0	0	0	0	0	0	0	0	0	0	0	0	0	0	0	0	0	0	0	0	0	0	0	0	0	0	0	0	0	0	0	0	0
S_064	Spike	REP_08	0	0	0	5	0	0	46.2	0	0	0	0	0	0	0	0	0	0	0	1.2	0	0	0	0	0	0	0	0	0	0	0	0	0	0	0.8	0	0	0	0	0	0	0	0	0	0	0	0	0
S_065	Chibikko	REP_08	0	0	0	6.4	0	0	12.6	0	0	0	0	0	0	0	0	0	0	0	0	0	0	0	0	0	0	1.2	0	0	0	0	0.4	0	0	4.4	0	0	0	0	0	0	0	0	0	0	0	0	0
S_066	M82	REP_08	0	0	0	10.8	0	0	15.2	0	0	0	0	0	0	0	0	0	0	0	0	0	0	0	0	0	0	0	0	0	0	0	0	0	0	9.2	0	0	0	0	0	0	0	0	0	0	0	0	0
S_067	Micro.Tom	REP_08	0	0	0	21	0	0	45.6	0	0	0	0	0	0	0	0	0	0	0	0	0	0	0	0	0	0	0	0	0	0	0	0	0	0	8.8	0	1.2	0	0	0	0	0	0	0	0	0	0	0
S_068	Regina	REP_08	0	0	0	5	0	0	19.4	0	0	0	0	0	0	0	0	0	0	0	0	0	0	0	0.4	0	0	0	0	0	0	0	0	0	0	0	0	0	0	0	0	0	0	0	0	0	0	0	0
S_069	Ganbarune	REP_08	0	0	0	24.2	0	0	50.2	0	0	0	0	0	0	0	0	0	0	0	0	0	0	0	0	0	0	0	0	0	0	0	1.4	0	0	0	0	0	0	0	0	0	0	0	0	0	0	0	0
S_071	Momotaro.Haruka	REP_08	0	0	0	6.8	0	0	87.2	0	0	0	0	0	0	0	0	0	0	0	0	0	0	0	1	0	0	0	0.4	0	0	0	0	0	0	0	0	0	0	0	0	0	0	0	0	0	0	0	0
S_072	Triper	REP_08	0	0	0	17.2	0	0	34.4	0	0	0	0	0	0	0	0	0	0	0	0	0	0	0	0	0	0	0	0	0	0	0	0	0	0	0	0	0	0	0	0	0	0	0	0	0	0	0	0
S_073	Ganbarune	REP_09	0	0	0	7.2	0	0	16.8	0	0	0	0	0	0	0	0	0	0	0	0	0	0	0	0	0	0	0	0	0	0	0	0	0	0	0.2	0	0	0	0	0	0	0	0	0	0	0	0	0
S_074	No.Grafting	REP_09	0	0	0	11.2	0	0	11.2	0	0	0	0	0	0	0	0	0	0	0	0	0	0	0	0	0	0	0	0	0	0	0	0	0	0	0.8	0	0	0	0	0	0	0	0	0	0	0	0	0
S_075	M82	REP_09	0.8	0	0	23.2	0	0	53.4	0	0	0	0	0	0	0	0	0	0	0	0	0	0	0	0	0	0	0	0	0	0	0	0	0	0	1.4	0	0	0	0	0	0	0	0	0	0	0	0	0
S_076	Chibikko	REP_09	0	0	0	13	0	0	41.8	0	0	0	0	0	0	0	0	0	0	0	0	0	2	0	0	0	0	0	0	0	0	0	0	0	0	0.6	0	0	0	0	0	0	0	0	0	0	0	0	0
S_077	Momotaro.Haruka	REP_09	0	0	0	18.4	0	0	23.2	0	0	0	0	0	0	0	0	3.4	0	0	0	0	3.4	0	0	0	0	0	0	0	0	0	0	0	0	0	0	0	0	0	0	0	0	0	0	0	0	0	0
S_078	Micro.Tom	REP_09	0	0	0	6.2	0	0	47.6	0	0	0	0	0	0	0	0	0	0	0	2.6	0	0	0	0	0	0	0	0.2	0	0	0	0	0	0	0.2	0	0	0	0	0	0	0	0	0	0	0	0	0
S_079	Triper	REP_09	0	0	0	2.4	0	0	72	0	0	0	0	0	0	0	0	0	0	0	0	0	0	0	0	0	0	0	0	0	0	0	0	0	0	1.6	0	0	0	0	0	0	0	0	0	0	0	0	0
S_080	Spike	REP_09	0	0	0	20.8	0	0	52.4	0	0	0	0	0	0	0	0	0	0	0	0	0	4.2	0	0	0	0	0	0	0	0	0	0	0	0	0	0	0	0	0	0	0	0	0	0	0	0	0	0
S_081	Regina	REP_09	0	0	0	52.8	0	0	6	0	0	0	0	0	0	0	0	0	0	0	0	0	0	0	0	0	0.4	0	0	0	0	0	0	0	0	0	0	0	0	0	0	0	0	0	0	0	0	0	0
S_082	No.Grafting	REP_10	0	0	0	7.4	0	0	29.2	0	0	0	0	0	0	0	0	0	0	0	0	0	0	0	0	0	0	0	0	0	0	0	0	0	0	9.2	0	0	0	0	0	0	1.8	0	0	0	0	0	0
S_083	Chibikko	REP_10	0	0	0	32.4	0	0	35.8	0	0	0	0	0	0	0	0	0	0	0	2.6	0	0	0	0	0	0	0	0	2	0	0	0	0	0	0	0	0	0	0	0	0	0	0	0	0	0	0	0
S_084	Regina	REP_10	0	0	0	3.8	0	0	30.6	0	0	0	0	0	0	0	0	0	0	0	0	0	0	0	0	0	0	0	0.8	0	0	0	0	0	0	0	0	0	0	0	0	0	0	0	0	0	0	0	0
S_085	Micro.Tom	REP_10	0	0	0	7.4	0	0	63	0	0	0	0	0	0	0	0	0	0	0	0	0	0	0	0	0	0	0	0	0	0	0	0	0	0	0	0	0	0	0	0	0	0	0	0	0	0	0	0
S_086	M82	REP_10	0	0	0	5.2	0	0	37	0	0	0	0	1.4	0	0	0	0	0	0	0	0	0.8	0	0	7.6	0	0	0	0	0	0	0	0	0	2.4	0	0	0	0	0	0	0	0	0	0	0	0	0
S_087	Ganbarune	REP_10	0	0	0	14.2	0	0	12.4	0	0	0	0	0	0	0	0	0	0	0	0	0	0	0	0	0	0	0	0	0	0	0	3.6	0	0	4.2	0	0	0	0	0	0	0	0	0	0	0	0	0
S_088	Spike	REP_10	0	0	0	1.8	0	0	22.8	0	0	0	0	0	0	0	0	0	0	0	0	0	0	0	0	0	0	0	0	0	0	0	0	0	0	1.6	0	0	0	0	0	0	0	0	0	0	0	0	0
S_089	Triper	REP_10	0	0	0	6	0	0	59	0	0	0	0	0	0	0	0	0	0	0	0	0	0	0	0	0	0	0	0	0	0	0	0	0	0	0	0	0	0	0	0	0	0	0	0	0	0	0.2	0
S_090	Momotaro.Haruka	REP_10	0	0	0	8.8	0	0	51.6	0	0	0	0	0	0	0	0	0	0	0	0	0	0	0	0	0	0	0	0	0	0	0	0.8	0	0	1.4	0	0	0	0	0	0	0	0	0	0	0	0	0
S_091	Triper	REP_11	0	0	0	2	0	1.8	35.4	0	0	0	0	0	0	0	0	0	0	0	0	0	0	0	0	0	0	0	0	0	0	0	0	0	0	0	0	0	0	0	0	0	0	0	0	0	0	0	0
S_092	Chibikko	REP_11	0	0	0	0.2	0	0	77.8	0	0	0	0	0	0	0	0	0	0	0	0	0	0	0	0	0	0	0	0	0	0	0	0	0	0	0	0	0	0	0	0	0	0	0	0	0	0	0	0
S_093	Spike	REP_11	0	0	0	14.6	0	0	36.2	0	0	0	0	0	0	0	0	0	0	0	1.2	0	0	0	0	0	0	0	0	0	0	0	0	0	0	0	0	0	0	0	0.2	0	0	0	0	0	0	0	0
S_094	Ganbarune	REP_11	0	0	0	2	0	0	35.2	0	0	0	0	0	0	0	0	0	0	0	0	0	0	0	0	0	0	0	0	0	0	0	0	0	0	0	0	0	0	0	0	0	0	0	0	0	0	0	0
S_095	Momotaro.Haruka	REP_11	0	0	0	4.6	0	0	27.2	0	0	0	0	0	0	0	0	0	0	0	0.2	0	0	0	0	0	0	0	0	0	0.6	0	0	0	0	0	0	0	0	0	0	0	0	0	0	0	0	0	0
S_096	Micro.Tom	REP_11	0	0	0	3.8	0	0	75	0	0	0.8	0	0	0	0	0	0	0	0	0.2	0	0	0	0	0	0	0	0	0	0	0	0	0	0	0.4	0	0	0	0	0	0	0	0	0	0	0	0	0
S_097	No.Grafting	REP_11	0	0	0	7	0	0	20.8	0	0	3.2	0	0	0	0	0	0	0	0	1.4	0	3.4	0	0	0	0	0	0	0	0	0	0	0	0	1.4	0	0	0	0	0	0	0	0	0	0	0	0	0
S_098	Regina	REP_11	0	0	0	6.8	0	0	27.6	0	0	0	0	0	0	0	0	0	0	0	0	0	0.2	0	0	0	0	0	0	0	0	0	0	0	0	1.2	0	1.6	0	0	0	0	0	0	0	0.6	0.4	0	0
S_099	M82	REP_11	0	0	0	10.2	0	0	28.6	0	0	1.4	0	0	0	0	0	0	0	0	0	0.4	0.2	0	0.2	0	0	0	0	0	0	0	0	0	0	0.2	0	0	0	0	0	0	0	0	0	0	0	0	0
S_100	Regina	REP_12	0	0	0	26.6	0	0	39.6	0	0	0	0	0	0	0	0	0	0	0	5	0	0	0	0	0	0	0	0	0	0	0	0	0	0	2	0	0	0	0	0	0	0	0	0	0.4	0	0	0
S_101	Momotaro.Haruka	REP_12	0	0	0	3	0	0	7.6	0	0	0	0	0	0	0	0	0	0.2	0	0	0	0	0	0	0	0	0	0	0	0	0	0	0	0	0.8	0	0	0	0	0	0	0	0	0	0	0	0	0
S_102	Spike	REP_12	0	0	0	22.6	0	0	40.4	0	0	0	0	0	0	0	0	0	0	0	0	0	0	0	0	0	0	0	0	0	0	0	0	0	0	1.6	0	0	0	0	0	0	0	0	0	0	0	0	0
S_103	Ganbarune	REP_12	0	0	0	0	0	0	46.4	0	0	0	0	0	0	0	0	0	0	0	0	0	0	0	0	0	0	0	0	0	0	0	0	0	0	0	0	0	0	0	0	0	0	0	0	0	0	0	0
S_104	M82	REP_12	0	0	0	7	0	0	28.2	0	0	0.4	0	0	0	0	0	0	0	0	0	0	0	0	0	0	0	0	0	0	0	0	0.4	0	2.6	0.6	0	0	0	0.2	0	0	0	0	0	0	0	0.4	0
S_105	No.Grafting	REP_12	0	0	0	0.4	0	0	37.8	0	0	0	0	0	0	0	0	0	0	0	0	0	0	0	0.2	0	0	0	0	0	0	0	0.2	0	0	0	0	0	0	0	0	0	0	0	0	0	0	0	0
S_106	Micro.Tom	REP_12	0	0	0	32.2	0	0	41.4	0	0	0	0	0	0	0	0	0	0	0	9.6	0	0.2	0	0	0	0	0	0	0	0	0	0.8	0	0	0	0	0	0	0	0.6	0	0	0	0	0	0	0	0
S_107	Chibikko	REP_12	0	0	0	10.8	0	0	22.2	0	0	0	0	0	0	0	0	0	0	0	0.2	0	0.6	0	0	0	0	0	0.4	0	0	0	0	0	0	1.2	0	0	0	0	0	0	0	0	0	0	0	0	0
S_108	Triper	REP_12	0	0	0	5.2	0	0	42.8	0	0	0	0	0	0	0	0	0	0	0	0	0	0	0	0	0	0	0	0.4	0	0	0	0	0	0	1.8	0	0.2	0	0	0	0	0	0	0	0	0	0	0
S_109	Micro.Tom	REP_13	0	0	0	17.8	0	0	19.4	0	0	0	0	0	0	0	0	0	0	0	0	0	3.8	0	0	0	0	0	0.4	0	0	0	0	0	0	3.6	0	0	0	0	0	0	0	0	0	0	0	0	0
S_110	Regina	REP_13	0	0	0	18.6	0	0	14	0	0	0	0	0	0	0	0	0	0	0	0.4	0	0	0	0	0	0	0	0	0	0	0	0	0	0	0	0	0	0	0	0	0	0	0	0	0	0	0	0
S_111	Ganbarune	REP_13	0	0.4	0	20.6	0	0	20.2	0	0	1.6	0	0	0	0	0	0	0	0	0	0	0	0	0	0	0	0	0	0	0	0	0.4	0	0	0.4	0	0	0	0	0	0	0	0.6	0	0	0.2	0	0
S_112	M82	REP_13	0	0	0	16.6	0	0	30.8	0	0	0	0	0	0	0	0	0	0	0	0	0	0	0	0	0	0	0	0	0	0	0	0	0	0	2.6	0.8	0	0	0	0	0.4	0	0	0	0	0	0	0
S_113	Spike	REP_13	0	0	0	2.4	0	0	89	0	0	0	0	0	0	0	0	0	0	0	0.2	0	0	0	0	0	0	0	0	0	0	0	0	0	0	0	0	0	0	0	0	0	0	0	0	0.2	0	0	0
S_114	Triper	REP_13	0	0	0	21.8	0	0	34.4	0	0	0	0	0	0.6	0	0	0	0	0	0	0	0	0	0	0	0	0	0	0	0	0	0	0	0	3.8	0	0	0	0	0	0	0	0	0	0	0	0	0
S_115	Momotaro.Haruka	REP_13	0	0	0	8.8	0	0	48	0	0	0	0	0	0	0	0	0	0	0	0.4	0	1.6	0	0	0	0	0	0.2	0	0	0	0	0	0	0.4	0	0	0	0	0	0	0	0	0	0	0.6	0	0
S_116	No.Grafting	REP_13	0	0	0	5	0	0	12	0	0	0	0	0	0	0	0	0	0	0.4	0	0	0	0	0	0	0	0	0	0	0	0	0	0	0	2	0	0	0	0	0	0	0	0	0	0	0	0	0
S_117	Chibikko	REP_13	0	0	0	6	0	0	58	0	0	0	0	0	0	0	0	0	0	0	0.2	0	0.6	0	0	0	0	0	0	0	0	0	0	0	0	0	0	0	0	0	0	0	0	0	0	0	0	0	0
S_119	Regina	REP_14	0	0	0	2.6	0	0	16	0.4	0	0	0	0	0	0	0	0	0	0	0	0	0.8	0	0	0	0	0	0	0	0	0	0	0	0	0.6	0	0	0	0	0	0	0	0	0	0.2	0	0	0
S_120	Chibikko	REP_14	0	0	0	19	0	0	37.2	0	0	0	0	0	0	0	0	0	0	0	1.8	0	0	0	0	0	0	0	0	0	0	0	0	0	5.2	0	0	0	0	0	0	0	0	0	0	0	0	0	0
S_121	Momotaro.Haruka	REP_14	0	0	0	6.8	0	0	14	0	0	0	0	0	0	0	0	0	0	0	0.6	0	0	0	0	0	0	0	0	0	0	0	0	0	0	0	0	0	0	0	0	0	0	0	0	0	0	0	0
S_122	No.Grafting	REP_14	0	0	0	6.4	0	0	13.8	0	0	0	0	0	0	0	0	0	0	0	1	0	2.6	0	0	0	0	0	0	0	0	0	0	0	0	0	0	0	0	0	0	0	0	0	0	0	0	0	0
S_123	Micro.Tom	REP_14	0	0	0	4.2	0	0	22	0.2	0	1.6	0	0	0	0	0	0	0	0	0	0	0.8	0	0	0	0	0	0	0	0	0	0	0	0	0.6	0	0	0	0	0	0	0	0	0.6	0	0	0	0
S_124	Triper	REP_14	0	0	0	12.4	0	0	25.8	0	0	2.4	0	0	0	0	0	0	0.6	0	0.2	0	0.4	0	0	0	0	0	0	0	0	0	0	0	0	0.8	0	1.2	0	0	0	0	0.4	0	0	0	0	0	0
S_125	Ganbarune	REP_14	0	0	0	2.8	0	0.2	20.2	0.4	0	0.6	0	0	0	0	0	0	0	0	0	0	0	0	0	0	0	0	0	0	0	0	0	0	0	0.4	0	0	0	0	0	0	0	0	0	0	0	0	0
S_126	Spike	REP_14	0	0	0	9.8	0	0	44.2	0	0	1.4	0	0	0	0	0	0	1.4	0	0	0	1.6	0	0	0	0	0	0	0	0	0	0	0	0	1.2	0	0	0	0	0	0	0	0	0	0	0	0	0
S_127	Momotaro.Haruka	REP_15	0	0	0.6	20	0	0	20.4	0	0	0	0	0	0	0	0	0	0	0	0.2	0	1.4	0	0	0	0	0	0	0	0	0	0	0	0	0.2	0	0	0	0	0	0	0	0	0	0	0	0	0
S_128	Triper	REP_15	0	0	0	7	0	0	55.4	0	0	0	0	0	0	0	0	0	0	0	0	0	0	0	0	0	0	0	0	0	0	0	0	0	0	0.8	0	0	0	0	0	0	0	0	0	0	0	0	0
S_129	Micro.Tom	REP_15	0	0	0	19.4	0	0	40	0	0	0	0	0	0	0	0	0	0	0	0.6	0	8.2	0	0	0	0	0	0	0	0	0	0	0	0	3.2	0	0	0	0	0	0	0	0	0	0	0	0	0
S_130	Chibikko	REP_15	0	0	0	22	0	0	57	0	0	0.4	0	0	0	0	0	0	0	0	0	0	0	0	0	0	0	0	0	0	0	0	0	0	0	2.2	0	0	0	0	0	0	0	0	0	0	0	0	0
S_131	No.Grafting	REP_15	0	0	0	8.6	0	0	90.2	0	0	0	0	0	0	0	0	0	0	0	0	0	0	0	0	0	0	0	0	0	0	0	0	0	0	0	0	0	0	0	0	0	0	0	0	0	0	0	0
S_132	M82	REP_15	0	0	0	6	0	0	15	0.4	0	0.2	0	0	0	0	0	0	0	0	1.2	0	0.6	0	0	0	0	0	0	0	0	0	0	0	0	0.4	0	0.8	0	0	0	0	0	0	0	0	0	0	0
S_133	Regina	REP_15	0	0	0	26.2	0	0	34.4	0	0	0	0	0	0	0	0	0	0	0	0	0	0	0	0	0	0	0	0	0	0	0	0	0	0	0	0	0	0	0	0	0	0	0	0	0	0	0	0
S_134	Ganbarune	REP_15	0	0	0	4.8	0	0	60	0	0	0	0	0	0	0	0	0	0	0	0.2	0	0	0	0	0	0	0	0	0	0	0	0	0.2	0	0	0	0	0	0	0	0	0	0	0	0	0	0	0
S_135	Spike	REP_15	0	0	0	8.8	0	0	26.8	0.4	0	0.4	0	0	0	0	0	0	0.6	0	0	0	0.8	0	0.8	0	0	0	0	0	0	0	0	0	0	0.2	0	0	0	0	0	0	0	0	0	0	0	0	0
[truncated: 69 more columns]
